# Supplementary material for: {3-Methyl-2-[(1-oxido-2-naphth­yl)methyl­idene­amino-κ2 O,N]butano­ato-κO}(1H-pyrazole-κN 2)nickel(II)
Source: Acta Crystallogr Sect E Struct Rep Online. 2010 Aug 18;66(Pt 9):m1127–8. doi: 10.1107/S1600536810032472 (PMC3007895; doi:10.1107/S1600536810032472)
Supplement: Supplementary file 1 [file e-66-m1127-sup1.cif]

##############################################################################
###                                                                        ###
###        Electronic paper (Acta Crystallographica Section E)             ###
###                                                                        ###
##############################################################################
#                                                                            #
# This CIF contains the data in a paper accepted for publication in Acta     #
# Crystallographica Section E. It conforms to the requirements of Notes      #
# for Authors for Section E, and has been peer reviewed under the auspices   #
# of the IUCr Commission on Journals.                                        #
#                                                                            #
# Full details of the Crystallographic Information File format               #
# are given in the paper "The Crystallographic Information File (CIF):       #
# a New Standard Archive File for Crystallography" by S. R. Hall, F. H.      #
# Allen and I. D. Brown [Acta Cryst. (1991), A47, 655-685].                  #
#                                                                            #
# The current version of the core CIF dictionary is obtainable from          #
# ftp://ftp.iucr.org/pub/cif_core.dic. The current version number is 2.4.    #
#                                                                            #
# Software is freely available for graphical display of the structure(s) in  #
# this CIF.  For information consult the CIF home page http://www.iucr.org/  #
# cif/home.html                                                              #
#                                                                            #
# This file may be used for bona fide research purposes within the           #
# scientific community so long as proper attribution is given to the journal # 
# article from which it was obtained.                                        #
#                                                                            #
##############################################################################
                                             
data_global
_audit_creation_method     'from SHELXL97 CIF and IUCr SHELXL97-template'
_journal_date_recd_electronic     2010-07-11
_journal_date_accepted     2010-08-12
_journal_name_full     'Acta Crystallographica, Section E'
_journal_year     2010
_journal_volume     66
_journal_issue      9
_journal_page_first     m1127
_journal_page_last     m1128
_journal_paper_category     QM
_journal_coeditor_code     JJ2044
_publ_contact_author_name     'Peng,Qin-Long'
_publ_contact_author_address
;
School of Chemistry and Chemical Engineering
Pingdingshan University
Pingdingshan 467000
People's Republic of China
# Replace the  with the contact author address
;
_publ_contact_author_email     'jecky_2002@163.com'
_publ_contact_author_fax     '86 375 4910185'
_publ_contact_author_phone     '86 375 4910032'
_publ_section_title
;\
{3-Methyl-2-[(1-oxido-2-naphthyl)methylideneamino-\k^2^<i>O</i>,<i>N</i>]\
butanoato-\k<i>O</i>}(1<i>H</i>-pyrazole-\k<i>N</i>^2^)nickel(II)
;
loop_
    _publ_author_name
    _publ_author_footnote
    _publ_author_address
    'Peng, Qin-Long' .
;
School of Chemistry and Chemical Engineering
Pingdingshan University
Pingdingshan 467000
People's Republic of China
;
    'Zhao, Gan-Qing' .
;
School of Chemistry and Chemical Engineering
Pingdingshan University
Pingdingshan 467000
People's Republic of China
;
    'Chen, Li-Hua' .
;
School of Chemistry and Chemical Engineering
Pingdingshan University
Pingdingshan 467000
People's Republic of China
;
    'Xue, Ling-Wei' .
;
School of Chemistry and Chemical Engineering
Pingdingshan University
Pingdingshan 467000
People's Republic of China
;
data_I
_chemical_name_systematic
;
{3-Methyl-2-[(1-oxido-2-naphthyl)methylideneamino-
\k^2^<i>O</i>,<i>N</i>]butanoato-\k<i>O</i>}(1<i>H</i>-pyrazole-
\k<i>N</i>^2^)nickel(II)
;
_chemical_name_common     ?
_chemical_formula_moiety     'C19 H19 N3 Ni O3'
_chemical_formula_sum     'C19 H19 N3 Ni O3'
_chemical_formula_iupac     '[Ni (C16 H15 N O3) (C3 H4 N2)]'
_chemical_formula_weight     396.08
_chemical_melting_point     ?
_symmetry_cell_setting     orthorhombic
_symmetry_space_group_name_H-M     'P 21 21 21'
_symmetry_space_group_name_Hall     'P 2ac 2ab'
loop_
    _symmetry_equiv_pos_as_xyz
    'x, y, z'
    '-x+1/2, -y, z+1/2'
    '-x, y+1/2, -z+1/2'
    'x+1/2, -y+1/2, -z'
_cell_length_a     11.5089(11)
_cell_length_b     16.6194(16)
_cell_length_c     18.9934(19)
_cell_angle_alpha     90.00
_cell_angle_beta     90.00
_cell_angle_gamma     90.00
_cell_volume     3632.9(6)
_cell_formula_units_Z     8
_cell_measurement_reflns_used     4302
_cell_measurement_theta_min     2.40
_cell_measurement_theta_max     21.12
_cell_measurement_temperature     296(2)
_exptl_crystal_description     block
_exptl_crystal_colour     'brown'
_exptl_crystal_size_max     0.30
_exptl_crystal_size_mid     0.30
_exptl_crystal_size_min     0.25
_exptl_crystal_density_diffrn     1.448
_exptl_crystal_density_meas     ?
_exptl_crystal_density_method     'not measured'
_exptl_crystal_F_000     1648
_exptl_absorpt_coefficient_mu     1.092
_exptl_absorpt_correction_type     multi-scan
_exptl_absorpt_process_details     '(SADABS; Sheldrick, 2003)'
_exptl_absorpt_correction_T_min     0.7354
_exptl_absorpt_correction_T_max     0.7720
_exptl_special_details
;
;
_diffrn_ambient_temperature     296(2)
_diffrn_radiation_type     MoK\a
_diffrn_radiation_wavelength     0.71073
_diffrn_radiation_source     'fine-focus sealed tube'
_diffrn_radiation_monochromator     graphite
_diffrn_measurement_device_type     'Bruker SMART APEX CCD area-detector'
_diffrn_measurement_method     '\f and \w scans'
_diffrn_detector_area_resol_mean     ?
_diffrn_reflns_number     18967
_diffrn_reflns_av_R_equivalents     0.0450
_diffrn_reflns_av_sigmaI/netI     0.0595
_diffrn_reflns_theta_min     2.14
_diffrn_reflns_theta_max     25.05
_diffrn_reflns_theta_full     25.05
_diffrn_measured_fraction_theta_max     0.999
_diffrn_measured_fraction_theta_full     0.999
_diffrn_reflns_limit_h_min     -11
_diffrn_reflns_limit_h_max     13
_diffrn_reflns_limit_k_min     -19
_diffrn_reflns_limit_k_max     19
_diffrn_reflns_limit_l_min     -22
_diffrn_reflns_limit_l_max     22
_diffrn_standards_number     ?
_diffrn_standards_interval_count     ?
_diffrn_standards_interval_time     ?
_diffrn_standards_decay_%     ?
_refine_special_details
;
Refinement of <i>F</i>^2^ against ALL reflections. The weighted <i>R</i>-factor
<i>wR</i> and goodness of fit <i>S</i> are based on <i>F</i>^2^, conventional
<i>R</i>-factors <i>R</i> are based on <i>F</i>, with <i>F</i> set to zero for
negative <i>F</i>^2^. The threshold expression of <i>F</i>^2^ >
\s(<i>F</i>^2^) is used only for calculating <i>R</i>-factors(gt) <i>etc</i>.
and is not relevant to the choice of reflections for refinement.
<i>R</i>-factors based on <i>F</i>^2^ are statistically about twice as large
as those based on <i>F</i>, and <i>R</i>- factors based on ALL data will be
even larger.
;
_reflns_number_total     6400
_reflns_number_gt     4910
_reflns_threshold_expression     I>2\s(I)
_refine_ls_structure_factor_coef     Fsqd
_refine_ls_matrix_type     full
_refine_ls_R_factor_all     0.0649
_refine_ls_R_factor_gt     0.0438
_refine_ls_wR_factor_gt     0.0953
_refine_ls_wR_factor_ref     0.1076
_refine_ls_goodness_of_fit_ref     1.018
_refine_ls_restrained_S_all     1.018
_refine_ls_number_reflns     6400
_refine_ls_number_parameters     473
_refine_ls_number_restraints     0
_refine_ls_hydrogen_treatment     constr
_refine_ls_weighting_scheme     calc
_refine_ls_weighting_details
         'calc w=1/[\s^2^(Fo^2^)+(0.0469P)^2^+0.9539P] where P=(Fo^2^+2Fc^2^)/3'
_atom_sites_solution_hydrogens     geom
_atom_sites_solution_primary     direct
_atom_sites_solution_secondary     difmap
_refine_ls_shift/su_max     0.000
_refine_ls_shift/su_mean     0.000
_refine_diff_density_max     0.527
_refine_diff_density_min     -0.363
_refine_ls_extinction_method     none
_refine_ls_extinction_coef     ?
_refine_ls_abs_structure_details
                        'Flack (1983), <b>2792 Friedel pairs [PLEASE CHECK]</b>'
_refine_ls_abs_structure_Flack     -0.015(16)
loop_
    _atom_type_symbol
    _atom_type_description
    _atom_type_scat_dispersion_real
    _atom_type_scat_dispersion_imag
    _atom_type_scat_source
    'C' 'C' 0.0033 0.0016
                         'International Tables Vol C Tables 4.2.6.8 and 6.1.1.4'
    'H' 'H' 0.0000 0.0000
                         'International Tables Vol C Tables 4.2.6.8 and 6.1.1.4'
    'N' 'N' 0.0061 0.0033
                         'International Tables Vol C Tables 4.2.6.8 and 6.1.1.4'
    'O' 'O' 0.0106 0.0060
                         'International Tables Vol C Tables 4.2.6.8 and 6.1.1.4'
    'Ni' 'Ni' 0.3393 1.1124
                         'International Tables Vol C Tables 4.2.6.8 and 6.1.1.4'
_computing_data_collection     'SMART (Bruker, 2000)'
_computing_cell_refinement     'SMART (Bruker, 2000)'
_computing_data_reduction     'SAINT (Bruker, 2000)'
_computing_structure_solution     'SHELXS97 (Sheldrick, 2008)'
_computing_structure_refinement     'SHELXL97 (Sheldrick, 2008)'
_computing_molecular_graphics     'SHELXTL (Sheldrick, 2008)'
_computing_publication_material     'SHELXTL (Sheldrick, 2008)'
loop_
    _atom_site_type_symbol
    _atom_site_label
    _atom_site_fract_x
    _atom_site_fract_y
    _atom_site_fract_z
    _atom_site_U_iso_or_equiv
    _atom_site_adp_type
    _atom_site_calc_flag
    _atom_site_refinement_flags
    _atom_site_occupancy
    _atom_site_disorder_assembly
    _atom_site_disorder_group
    Ni Ni1 0.75779(5) 0.07571(3) 0.05529(3) 0.04451(17) Uani d . 1 . .
    Ni Ni2 0.29080(5) 0.80826(3) 0.31116(3) 0.04473(17) Uani d . 1 . .
    C C1 0.5662(4) 0.1225(3) 0.1366(3) 0.0445(12) Uani d . 1 . .
    C C2 0.4616(4) 0.1673(3) 0.1395(3) 0.0560(13) Uani d . 1 . .
    H H2 0.4354 0.1933 0.0992 0.067 Uiso calc R 1 . .
    C C3 0.3991(5) 0.1734(3) 0.1993(3) 0.0598(14) Uani d . 1 . .
    H H3 0.3285 0.2005 0.1986 0.072 Uiso calc R 1 . .
    C C4 0.4389(5) 0.1392(3) 0.2630(3) 0.0532(14) Uani d . 1 . .
    C C5 0.3769(5) 0.1514(3) 0.3268(3) 0.0623(15) Uani d . 1 . .
    H H5 0.3064 0.1787 0.3260 0.075 Uiso calc R 1 . .
    C C6 0.4201(6) 0.1231(3) 0.3901(3) 0.0672(16) Uani d . 1 . .
    H H6 0.3792 0.1317 0.4316 0.081 Uiso calc R 1 . .
    C C7 0.5240(5) 0.0821(3) 0.3912(3) 0.0588(14) Uani d . 1 . .
    H H7 0.5536 0.0633 0.4337 0.071 Uiso calc R 1 . .
    C C8 0.5844(5) 0.0688(3) 0.3298(2) 0.0531(13) Uani d . 1 . .
    H H8 0.6537 0.0401 0.3318 0.064 Uiso calc R 1 . .
    C C9 0.5449(4) 0.0969(3) 0.2639(3) 0.0432(12) Uani d . 1 . .
    C C10 0.6076(4) 0.0857(3) 0.1986(2) 0.0402(10) Uani d . 1 . .
    C C11 0.7082(4) 0.0369(2) 0.1959(2) 0.0435(11) Uani d . 1 . .
    H H11 0.7295 0.0102 0.2369 0.052 Uiso calc R 1 . .
    C C12 0.8739(4) -0.0294(3) 0.1441(2) 0.0464(12) Uani d . 1 . .
    H H12 0.9156 -0.0200 0.1883 0.056 Uiso calc R 1 . .
    C C13 0.9522(5) -0.0079(3) 0.0842(3) 0.0482(12) Uani d . 1 . .
    C C14 0.8356(5) -0.1181(3) 0.1417(3) 0.0567(14) Uani d . 1 . .
    H H14 0.7791 -0.1253 0.1798 0.068 Uiso calc R 1 . .
    C C15 0.7731(6) -0.1393(3) 0.0738(3) 0.0812(18) Uani d . 1 . .
    H H15A 0.8284 -0.1428 0.0361 0.122 Uiso calc R 1 . .
    H H15B 0.7170 -0.0983 0.0632 0.122 Uiso calc R 1 . .
    H H15C 0.7344 -0.1900 0.0791 0.122 Uiso calc R 1 . .
    C C16 0.9363(6) -0.1746(4) 0.1576(4) 0.092(2) Uani d . 1 . .
    H H16A 0.9917 -0.1723 0.1199 0.139 Uiso calc R 1 . .
    H H16B 0.9077 -0.2286 0.1622 0.139 Uiso calc R 1 . .
    H H16C 0.9731 -0.1585 0.2007 0.139 Uiso calc R 1 . .
    N N3 0.6506(5) 0.1453(3) -0.0732(3) 0.0952(18) Uani d . 1 . .
    H H3A 0.5839 0.1544 -0.0544 0.114 Uiso calc R 1 . .
    C C18 0.7893(4) 0.1369(2) -0.1493(2) 0.0391(10) Uani d . 1 . .
    H H18 0.8320 0.1392 -0.1909 0.047 Uiso calc R 1 . .
    C C19 0.8288(5) 0.1139(3) -0.0877(3) 0.0563(14) Uani d . 1 . .
    H H19 0.9049 0.0974 -0.0799 0.068 Uiso calc R 1 . .
    C C20 0.1022(4) 0.7048(3) 0.2868(3) 0.0452(12) Uani d . 1 . .
    C C21 0.0003(5) 0.6677(3) 0.3148(3) 0.0568(13) Uani d . 1 . .
    H H21 -0.0242 0.6806 0.3601 0.068 Uiso calc R 1 . .
    C C22 -0.0608(5) 0.6140(3) 0.2766(3) 0.0648(16) Uani d . 1 . .
    H H22 -0.1264 0.5905 0.2964 0.078 Uiso calc R 1 . .
    C C23 -0.0286(5) 0.5921(3) 0.2073(3) 0.0541(14) Uani d . 1 . .
    C C24 -0.0923(5) 0.5350(3) 0.1676(4) 0.0743(18) Uani d . 1 . .
    H H24 -0.1584 0.5120 0.1874 0.089 Uiso calc R 1 . .
    C C25 -0.0604(6) 0.5130(4) 0.1024(4) 0.086(2) Uani d . 1 . .
    H H25 -0.1032 0.4748 0.0777 0.103 Uiso calc R 1 . .
    C C26 0.0366(6) 0.5477(4) 0.0724(4) 0.0798(19) Uani d . 1 . .
    H H26 0.0583 0.5334 0.0269 0.096 Uiso calc R 1 . .
    C C27 0.1015(5) 0.6029(3) 0.1087(3) 0.0609(15) Uani d . 1 . .
    H H27 0.1663 0.6253 0.0871 0.073 Uiso calc R 1 . .
    C C28 0.0734(4) 0.6266(3) 0.1773(3) 0.0484(12) Uani d . 1 . .
    C C29 0.1375(4) 0.6856(3) 0.2179(2) 0.0426(11) Uani d . 1 . .
    C C30 0.2362(4) 0.7240(2) 0.1880(2) 0.0407(10) Uani d . 1 . .
    H H30 0.2559 0.7099 0.1422 0.049 Uiso calc R 1 . .
    C C31 0.4015(4) 0.8117(3) 0.1815(2) 0.0440(11) Uani d . 1 . .
    H H31 0.4416 0.7687 0.1558 0.053 Uiso calc R 1 . .
    C C32 0.4824(5) 0.8441(3) 0.2381(2) 0.0444(11) Uani d . 1 . .
    C C33 0.3714(5) 0.8798(3) 0.1293(3) 0.0627(16) Uani d . 1 . .
    H H33 0.4463 0.9012 0.1134 0.075 Uiso calc R 1 . .
    C C34 0.3129(8) 0.8482(5) 0.0640(3) 0.119(3) Uani d . 1 . .
    H H34A 0.2402 0.8238 0.0766 0.179 Uiso calc R 1 . .
    H H34B 0.3620 0.8089 0.0420 0.179 Uiso calc R 1 . .
    H H34C 0.2993 0.8918 0.0319 0.179 Uiso calc R 1 . .
    C C35 0.3109(6) 0.9496(3) 0.1654(3) 0.086(2) Uani d . 1 . .
    H H35A 0.2957 0.9913 0.1317 0.130 Uiso calc R 1 . .
    H H35B 0.3597 0.9703 0.2022 0.130 Uiso calc R 1 . .
    H H35C 0.2388 0.9313 0.1853 0.130 Uiso calc R 1 . .
    N N6 0.2387(6) 0.8183(3) 0.4640(3) 0.1060(19) Uani d . 1 . .
    H H6A 0.1960 0.7759 0.4666 0.127 Uiso calc R 1 . .
    C C37 0.3311(4) 0.9271(3) 0.4934(2) 0.0412(11) Uani d . 1 . .
    H H37 0.3609 0.9704 0.5186 0.049 Uiso calc R 1 . .
    C C38 0.3433(4) 0.9138(3) 0.4260(3) 0.0578(14) Uani d . 1 . .
    H H38 0.3861 0.9471 0.3964 0.069 Uiso calc R 1 . .
    N N1 0.7731(3) 0.0262(2) 0.14102(18) 0.0418(9) Uani d . 1 . .
    N N2 0.7483(4) 0.1169(2) -0.03787(18) 0.0473(9) Uani d . 1 . .
    C C17 0.6775(6) 0.1564(3) -0.1422(3) 0.0676(17) Uani d . 1 . .
    H H17 0.6277 0.1741 -0.1775 0.081 Uiso calc R 1 . .
    N N4 0.3010(3) 0.7767(2) 0.21896(18) 0.0425(9) Uani d . 1 . .
    N N5 0.2891(4) 0.8490(2) 0.40427(19) 0.0480(10) Uani d . 1 . .
    C C36 0.2692(7) 0.8680(4) 0.5186(3) 0.086(2) Uani d . 1 . .
    H H36 0.2492 0.8608 0.5656 0.103 Uiso calc R 1 . .
    O O1 0.6178(3) 0.1191(2) 0.07517(16) 0.0529(9) Uani d . 1 . .
    O O2 0.9049(3) 0.03658(19) 0.03564(16) 0.0501(8) Uani d . 1 . .
    O O3 1.0518(3) -0.0330(2) 0.07990(19) 0.0621(10) Uani d . 1 . .
    O O4 0.1546(3) 0.7567(2) 0.32823(16) 0.0541(9) Uani d . 1 . .
    O O5 0.4362(3) 0.8548(2) 0.29918(17) 0.0534(9) Uani d . 1 . .
    O O6 0.5840(3) 0.8613(2) 0.22488(17) 0.0587(9) Uani d . 1 . .
loop_
    _atom_site_aniso_label
    _atom_site_aniso_U_11
    _atom_site_aniso_U_22
    _atom_site_aniso_U_33
    _atom_site_aniso_U_12
    _atom_site_aniso_U_13
    _atom_site_aniso_U_23
    Ni1 0.0446(4) 0.0483(3) 0.0407(3) 0.0047(3) 0.0006(3) 0.0060(3)
    Ni2 0.0416(4) 0.0469(3) 0.0456(3) -0.0031(3) 0.0020(3) -0.0033(3)
    C1 0.042(3) 0.041(3) 0.050(3) 0.001(2) 0.003(2) -0.002(2)
    C2 0.047(3) 0.059(3) 0.062(3) 0.008(3) -0.003(3) 0.004(3)
    C3 0.046(3) 0.053(3) 0.081(4) 0.012(3) 0.006(3) 0.001(3)
    C4 0.057(4) 0.041(3) 0.061(3) -0.003(3) 0.012(3) -0.004(3)
    C5 0.054(3) 0.054(3) 0.079(4) 0.002(3) 0.022(3) -0.013(3)
    C6 0.085(5) 0.058(3) 0.059(4) -0.008(3) 0.020(3) -0.005(3)
    C7 0.070(4) 0.059(3) 0.048(3) -0.006(3) 0.011(3) 0.000(3)
    C8 0.058(3) 0.051(3) 0.051(3) -0.003(3) 0.004(3) 0.001(2)
    C9 0.046(3) 0.033(2) 0.050(3) -0.004(2) 0.005(2) -0.002(2)
    C10 0.033(2) 0.039(2) 0.048(3) 0.001(2) 0.000(2) 0.003(2)
    C11 0.047(3) 0.046(2) 0.038(2) -0.007(2) -0.004(2) 0.001(2)
    C12 0.038(3) 0.055(3) 0.047(3) 0.003(2) 0.004(2) 0.008(2)
    C13 0.045(3) 0.048(3) 0.051(3) 0.001(3) -0.005(2) 0.008(2)
    C14 0.045(3) 0.051(3) 0.074(4) 0.005(3) 0.018(3) 0.013(3)
    C15 0.084(5) 0.066(3) 0.094(4) -0.007(4) 0.009(4) -0.008(3)
    C16 0.073(4) 0.072(4) 0.132(6) 0.027(4) 0.030(4) 0.038(4)
    N3 0.086(4) 0.104(4) 0.096(4) 0.024(3) -0.001(3) 0.011(3)
    C18 0.043(3) 0.045(2) 0.030(2) 0.007(2) 0.004(2) 0.0113(18)
    C19 0.046(3) 0.054(3) 0.069(4) 0.004(3) 0.005(3) 0.009(3)
    C20 0.041(3) 0.041(3) 0.054(3) 0.003(2) -0.001(2) 0.001(2)
    C21 0.050(3) 0.063(3) 0.057(3) -0.002(3) 0.011(3) 0.005(3)
    C22 0.047(3) 0.057(3) 0.091(5) -0.008(3) 0.006(3) 0.001(3)
    C23 0.045(3) 0.044(3) 0.073(4) 0.002(2) -0.003(3) -0.001(3)
    C24 0.054(4) 0.065(4) 0.104(5) -0.018(3) 0.007(4) -0.012(4)
    C25 0.068(5) 0.081(4) 0.108(6) -0.025(4) -0.003(4) -0.033(4)
    C26 0.072(4) 0.084(4) 0.084(5) -0.015(4) 0.000(4) -0.028(4)
    C27 0.048(3) 0.065(3) 0.070(4) -0.011(3) -0.003(3) -0.014(3)
    C28 0.041(3) 0.043(3) 0.061(3) 0.000(2) -0.005(2) -0.002(2)
    C29 0.035(3) 0.037(2) 0.057(3) 0.003(2) -0.002(2) 0.003(2)
    C30 0.042(3) 0.035(2) 0.045(2) 0.005(2) -0.006(2) -0.0049(19)
    C31 0.043(3) 0.047(2) 0.043(3) -0.001(2) 0.007(2) 0.000(2)
    C32 0.043(3) 0.043(3) 0.047(3) -0.003(2) -0.001(2) 0.006(2)
    C33 0.072(4) 0.065(4) 0.051(3) -0.013(3) -0.018(3) 0.007(3)
    C34 0.147(7) 0.124(6) 0.086(5) 0.000(6) -0.034(5) 0.026(4)
    C35 0.096(5) 0.057(3) 0.106(5) 0.001(4) -0.033(4) 0.017(3)
    N6 0.127(5) 0.101(4) 0.090(4) -0.023(4) 0.026(4) 0.006(3)
    C37 0.035(3) 0.049(3) 0.040(3) -0.013(2) 0.003(2) -0.014(2)
    C38 0.043(3) 0.060(3) 0.071(4) -0.006(3) 0.004(3) -0.006(3)
    N1 0.039(2) 0.042(2) 0.045(2) 0.0053(19) 0.0007(19) 0.0027(16)
    N2 0.041(2) 0.053(2) 0.048(2) 0.008(2) 0.000(2) 0.0066(17)
    C17 0.089(5) 0.078(4) 0.035(3) 0.002(4) -0.001(3) 0.021(3)
    N4 0.037(2) 0.0382(19) 0.052(2) 0.0037(19) 0.0017(19) 0.0009(17)
    N5 0.048(3) 0.046(2) 0.050(2) -0.007(2) 0.009(2) -0.0032(18)
    C36 0.111(6) 0.106(5) 0.041(3) 0.004(5) -0.008(4) -0.021(3)
    O1 0.051(2) 0.064(2) 0.0435(19) 0.0131(18) 0.0023(16) 0.0064(16)
    O2 0.042(2) 0.059(2) 0.050(2) 0.0077(17) 0.0079(16) 0.0131(16)
    O3 0.038(2) 0.077(2) 0.072(3) 0.009(2) 0.0085(17) 0.026(2)
    O4 0.053(2) 0.057(2) 0.053(2) -0.0091(18) 0.0068(17) -0.0074(17)
    O5 0.042(2) 0.071(2) 0.047(2) -0.0090(18) -0.0001(16) -0.0069(17)
    O6 0.040(2) 0.082(2) 0.055(2) -0.0127(19) 0.0029(17) 0.0037(18)
_geom_special_details
;
All e.s.d.'s (except the e.s.d. in the dihedral angle between two l.s. planes)
are estimated using the full covariance matrix. The cell e.s.d.'s are taken
into account individually in the estimation of e.s.d.'s in distances, angles
and torsion angles; correlations between e.s.d.'s in cell parameters are only
used when they are defined by crystal symmetry. An approximate (isotropic)
treatment of cell e.s.d.'s is used for estimating e.s.d.'s involving l.s.
planes.
;
loop_
    _geom_bond_atom_site_label_1
    _geom_bond_atom_site_label_2
    _geom_bond_site_symmetry_2
    _geom_bond_distance
    _geom_bond_publ_flag
    Ni1 O1 . 1.805(3) yes
    Ni1 N1 . 1.833(3) yes
    Ni1 O2 . 1.852(3) yes
    Ni1 N2 . 1.900(3) yes
    Ni2 O4 . 1.816(3) ?
    Ni2 N4 . 1.832(4) ?
    Ni2 O5 . 1.857(3) ?
    Ni2 N5 . 1.894(4) ?
    C1 O1 . 1.311(5) ?
    C1 C10 . 1.410(6) ?
    C1 C2 . 1.417(7) ?
    C2 C3 . 1.347(7) ?
    C2 H2 . 0.9300 ?
    C3 C4 . 1.413(7) ?
    C3 H3 . 0.9300 ?
    C4 C9 . 1.408(7) ?
    C4 C5 . 1.420(7) ?
    C5 C6 . 1.384(8) ?
    C5 H5 . 0.9300 ?
    C6 C7 . 1.377(8) ?
    C6 H6 . 0.9300 ?
    C7 C8 . 1.374(7) ?
    C7 H7 . 0.9300 ?
    C8 C9 . 1.412(7) ?
    C8 H8 . 0.9300 ?
    C9 C10 . 1.446(6) ?
    C10 C11 . 1.415(6) ?
    C11 N1 . 1.294(5) ?
    C11 H11 . 0.9300 ?
    C12 N1 . 1.484(6) ?
    C12 C13 . 1.496(7) ?
    C12 C14 . 1.540(7) ?
    C12 H12 . 0.9800 ?
    C13 O3 . 1.222(6) ?
    C13 O2 . 1.300(5) ?
    C14 C15 . 1.519(7) ?
    C14 C16 . 1.521(7) ?
    C14 H14 . 0.9800 ?
    C15 H15A . 0.9600 ?
    C15 H15B . 0.9600 ?
    C15 H15C . 0.9600 ?
    C16 H16A . 0.9600 ?
    C16 H16B . 0.9600 ?
    C16 H16C . 0.9600 ?
    N3 C17 . 1.359(7) ?
    N3 N2 . 1.393(6) ?
    N3 H3A . 0.8600 ?
    C18 C19 . 1.312(6) ?
    C18 C17 . 1.334(7) ?
    C18 H18 . 0.9300 ?
    C19 N2 . 1.325(6) ?
    C19 H19 . 0.9300 ?
    C20 O4 . 1.313(5) ?
    C20 C29 . 1.406(6) ?
    C20 C21 . 1.428(7) ?
    C21 C22 . 1.349(7) ?
    C21 H21 . 0.9300 ?
    C22 C23 . 1.415(7) ?
    C22 H22 . 0.9300 ?
    C23 C24 . 1.417(7) ?
    C23 C28 . 1.425(7) ?
    C24 C25 . 1.343(8) ?
    C24 H24 . 0.9300 ?
    C25 C26 . 1.380(8) ?
    C25 H25 . 0.9300 ?
    C26 C27 . 1.368(7) ?
    C26 H26 . 0.9300 ?
    C27 C28 . 1.400(7) ?
    C27 H27 . 0.9300 ?
    C28 C29 . 1.449(6) ?
    C29 C30 . 1.421(6) ?
    C30 N4 . 1.292(5) ?
    C30 H30 . 0.9300 ?
    C31 N4 . 1.477(6) ?
    C31 C32 . 1.522(7) ?
    C31 C33 . 1.543(7) ?
    C31 H31 . 0.9800 ?
    C32 O6 . 1.230(6) ?
    C32 O5 . 1.288(5) ?
    C33 C34 . 1.505(8) ?
    C33 C35 . 1.517(8) ?
    C33 H33 . 0.9800 ?
    C34 H34A . 0.9600 ?
    C34 H34B . 0.9600 ?
    C34 H34C . 0.9600 ?
    C35 H35A . 0.9600 ?
    C35 H35B . 0.9600 ?
    C35 H35C . 0.9600 ?
    N6 C36 . 1.372(7) ?
    N6 N5 . 1.372(6) ?
    N6 H6A . 0.8600 ?
    C37 C36 . 1.304(8) ?
    C37 C38 . 1.307(6) ?
    C37 H37 . 0.9300 ?
    C38 N5 . 1.312(6) ?
    C38 H38 . 0.9300 ?
    C17 H17 . 0.9300 ?
    C36 H36 . 0.9300 ?
loop_
    _geom_angle_atom_site_label_1
    _geom_angle_atom_site_label_2
    _geom_angle_atom_site_label_3
    _geom_angle_site_symmetry_1
    _geom_angle_site_symmetry_3
    _geom_angle
    _geom_angle_publ_flag
    O1 Ni1 N1 . . 94.55(15) yes
    O1 Ni1 O2 . . 176.92(16) yes
    N1 Ni1 O2 . . 86.20(15) yes
    O1 Ni1 N2 . . 89.98(16) yes
    N1 Ni1 N2 . . 173.95(16) yes
    O2 Ni1 N2 . . 89.49(16) yes
    O4 Ni2 N4 . . 95.23(16) ?
    O4 Ni2 O5 . . 174.97(15) ?
    N4 Ni2 O5 . . 86.79(16) ?
    O4 Ni2 N5 . . 89.59(16) ?
    N4 Ni2 N5 . . 174.72(17) ?
    O5 Ni2 N5 . . 88.58(16) ?
    O1 C1 C10 . . 124.9(4) ?
    O1 C1 C2 . . 116.3(4) ?
    C10 C1 C2 . . 118.8(4) ?
    C3 C2 C1 . . 121.7(5) ?
    C3 C2 H2 . . 119.1 ?
    C1 C2 H2 . . 119.1 ?
    C2 C3 C4 . . 121.2(5) ?
    C2 C3 H3 . . 119.4 ?
    C4 C3 H3 . . 119.4 ?
    C9 C4 C3 . . 119.5(5) ?
    C9 C4 C5 . . 119.7(5) ?
    C3 C4 C5 . . 120.7(5) ?
    C6 C5 C4 . . 120.8(5) ?
    C6 C5 H5 . . 119.6 ?
    C4 C5 H5 . . 119.6 ?
    C7 C6 C5 . . 119.6(5) ?
    C7 C6 H6 . . 120.2 ?
    C5 C6 H6 . . 120.2 ?
    C8 C7 C6 . . 120.4(5) ?
    C8 C7 H7 . . 119.8 ?
    C6 C7 H7 . . 119.8 ?
    C7 C8 C9 . . 122.4(5) ?
    C7 C8 H8 . . 118.8 ?
    C9 C8 H8 . . 118.8 ?
    C4 C9 C8 . . 117.1(5) ?
    C4 C9 C10 . . 119.1(4) ?
    C8 C9 C10 . . 123.8(4) ?
    C1 C10 C11 . . 119.6(4) ?
    C1 C10 C9 . . 119.4(4) ?
    C11 C10 C9 . . 120.9(4) ?
    N1 C11 C10 . . 125.5(4) ?
    N1 C11 H11 . . 117.3 ?
    C10 C11 H11 . . 117.3 ?
    N1 C12 C13 . . 107.0(4) ?
    N1 C12 C14 . . 111.9(4) ?
    C13 C12 C14 . . 112.3(4) ?
    N1 C12 H12 . . 108.5 ?
    C13 C12 H12 . . 108.5 ?
    C14 C12 H12 . . 108.5 ?
    O3 C13 O2 . . 122.7(5) ?
    O3 C13 C12 . . 122.3(4) ?
    O2 C13 C12 . . 115.0(4) ?
    C15 C14 C16 . . 112.8(5) ?
    C15 C14 C12 . . 112.4(4) ?
    C16 C14 C12 . . 111.5(5) ?
    C15 C14 H14 . . 106.5 ?
    C16 C14 H14 . . 106.5 ?
    C12 C14 H14 . . 106.5 ?
    C14 C15 H15A . . 109.5 ?
    C14 C15 H15B . . 109.5 ?
    H15A C15 H15B . . 109.5 ?
    C14 C15 H15C . . 109.5 ?
    H15A C15 H15C . . 109.5 ?
    H15B C15 H15C . . 109.5 ?
    C14 C16 H16A . . 109.5 ?
    C14 C16 H16B . . 109.5 ?
    H16A C16 H16B . . 109.5 ?
    C14 C16 H16C . . 109.5 ?
    H16A C16 H16C . . 109.5 ?
    H16B C16 H16C . . 109.5 ?
    C17 N3 N2 . . 109.1(5) ?
    C17 N3 H3A . . 125.4 ?
    N2 N3 H3A . . 125.4 ?
    C19 C18 C17 . . 108.3(5) ?
    C19 C18 H18 . . 125.8 ?
    C17 C18 H18 . . 125.8 ?
    C18 C19 N2 . . 112.6(5) ?
    C18 C19 H19 . . 123.7 ?
    N2 C19 H19 . . 123.7 ?
    O4 C20 C29 . . 125.0(4) ?
    O4 C20 C21 . . 115.9(4) ?
    C29 C20 C21 . . 119.1(4) ?
    C22 C21 C20 . . 120.9(5) ?
    C22 C21 H21 . . 119.6 ?
    C20 C21 H21 . . 119.6 ?
    C21 C22 C23 . . 122.3(5) ?
    C21 C22 H22 . . 118.8 ?
    C23 C22 H22 . . 118.8 ?
    C22 C23 C24 . . 122.0(5) ?
    C22 C23 C28 . . 118.9(5) ?
    C24 C23 C28 . . 119.0(5) ?
    C25 C24 C23 . . 122.1(6) ?
    C25 C24 H24 . . 119.0 ?
    C23 C24 H24 . . 119.0 ?
    C24 C25 C26 . . 119.2(6) ?
    C24 C25 H25 . . 120.4 ?
    C26 C25 H25 . . 120.4 ?
    C27 C26 C25 . . 120.9(6) ?
    C27 C26 H26 . . 119.5 ?
    C25 C26 H26 . . 119.5 ?
    C26 C27 C28 . . 122.2(5) ?
    C26 C27 H27 . . 118.9 ?
    C28 C27 H27 . . 118.9 ?
    C27 C28 C23 . . 116.6(5) ?
    C27 C28 C29 . . 124.7(5) ?
    C23 C28 C29 . . 118.6(5) ?
    C20 C29 C30 . . 120.1(4) ?
    C20 C29 C28 . . 120.1(4) ?
    C30 C29 C28 . . 119.8(4) ?
    N4 C30 C29 . . 125.7(4) ?
    N4 C30 H30 . . 117.1 ?
    C29 C30 H30 . . 117.1 ?
    N4 C31 C32 . . 106.1(4) ?
    N4 C31 C33 . . 115.0(4) ?
    C32 C31 C33 . . 109.4(4) ?
    N4 C31 H31 . . 108.7 ?
    C32 C31 H31 . . 108.7 ?
    C33 C31 H31 . . 108.7 ?
    O6 C32 O5 . . 123.0(4) ?
    O6 C32 C31 . . 121.3(4) ?
    O5 C32 C31 . . 115.7(4) ?
    C34 C33 C35 . . 115.7(6) ?
    C34 C33 C31 . . 111.9(5) ?
    C35 C33 C31 . . 111.9(4) ?
    C34 C33 H33 . . 105.5 ?
    C35 C33 H33 . . 105.5 ?
    C31 C33 H33 . . 105.5 ?
    C33 C34 H34A . . 109.5 ?
    C33 C34 H34B . . 109.5 ?
    H34A C34 H34B . . 109.5 ?
    C33 C34 H34C . . 109.5 ?
    H34A C34 H34C . . 109.5 ?
    H34B C34 H34C . . 109.5 ?
    C33 C35 H35A . . 109.5 ?
    C33 C35 H35B . . 109.5 ?
    H35A C35 H35B . . 109.5 ?
    C33 C35 H35C . . 109.5 ?
    H35A C35 H35C . . 109.5 ?
    H35B C35 H35C . . 109.5 ?
    C36 N6 N5 . . 107.1(5) ?
    C36 N6 H6A . . 126.5 ?
    N5 N6 H6A . . 126.5 ?
    C36 C37 C38 . . 106.9(5) ?
    C36 C37 H37 . . 126.5 ?
    C38 C37 H37 . . 126.5 ?
    C37 C38 N5 . . 113.3(5) ?
    C37 C38 H38 . . 123.3 ?
    N5 C38 H38 . . 123.3 ?
    C11 N1 C12 . . 120.3(4) ?
    C11 N1 Ni1 . . 126.8(3) ?
    C12 N1 Ni1 . . 112.9(3) ?
    C19 N2 N3 . . 103.4(4) ?
    C19 N2 Ni1 . . 127.7(3) ?
    N3 N2 Ni1 . . 128.1(4) ?
    C18 C17 N3 . . 106.5(5) ?
    C18 C17 H17 . . 126.7 ?
    N3 C17 H17 . . 126.7 ?
    C30 N4 C31 . . 120.0(4) ?
    C30 N4 Ni2 . . 126.3(3) ?
    C31 N4 Ni2 . . 113.5(3) ?
    C38 N5 N6 . . 104.2(4) ?
    C38 N5 Ni2 . . 125.6(4) ?
    N6 N5 Ni2 . . 130.0(3) ?
    C37 C36 N6 . . 108.4(5) ?
    C37 C36 H36 . . 125.8 ?
    N6 C36 H36 . . 125.8 ?
    C1 O1 Ni1 . . 127.4(3) ?
    C13 O2 Ni1 . . 116.1(3) ?
    C20 O4 Ni2 . . 126.8(3) ?
    C32 O5 Ni2 . . 115.1(3) ?
loop_
    _geom_hbond_atom_site_label_D
    _geom_hbond_atom_site_label_H
    _geom_hbond_atom_site_label_A
    _geom_hbond_site_symmetry_A
    _geom_hbond_distance_DH
    _geom_hbond_distance_HA
    _geom_hbond_distance_DA
    _geom_hbond_angle_DHA
    C7 H7 O2 2_655 0.93 2.59 3.476(6) 158.5
    C14 H14 O6 1_545 0.98 2.42 3.318(6) 153.0
    C18 H18 O6 2_664 0.93 1.87 2.798(5) 177.5
    C37 H37 O3 2_665 0.93 1.85 2.756(5) 162.8
