# Supplementary material for: {3-Methyl-2-[(1-oxido-2-naphth­yl)methyl­idene­amino-κ2 O,N]butano­ato-κO}(1H-pyrazole-κN 2)nickel(II)
Source: Acta Crystallogr Sect E Struct Rep Online. 2010 Aug 18;66(Pt 9):m1127–8. doi: 10.1107/S1600536810032472 (PMC3007895; doi:10.1107/S1600536810032472)
Supplement: Supplementary file 2 [file e-66-m1127-Isup2.hkl]

# 
# h,k,l, Fc-squared, Fo-squared, sigma(Fo-squared) and status flag 
# 
data_I
_shelx_title ' 080409a_0m in P2(1)2(1)2(1)' 
_shelx_refln_list_code          4 
_shelx_F_calc_maximum      311.52 
_exptl_crystal_F_000      1648.00 
_reflns_d_resolution_high  0.8393 
 
loop_ 
 _symmetry_equiv_pos_as_xyz 
 'x, y, z' 
 '-x+1/2, -y, z+1/2' 
 '-x, y+1/2, -z+1/2' 
 'x+1/2, -y+1/2, -z' 
 
_cell_length_a    11.5089 
_cell_length_b    16.6194 
_cell_length_c    18.9934 
_cell_angle_alpha  90.000 
_cell_angle_beta   90.000 
_cell_angle_gamma  90.000 
 
_shelx_F_squared_multiplier     1.000 
 
loop_ 
 _refln_index_h 
 _refln_index_k 
 _refln_index_l 
 _refln_F_squared_calc 
 _refln_F_squared_meas 
 _refln_F_squared_sigma 
 _refln_observed_status 
   2   0   0    25360.63    22381.42    594.75 o 
   4   0   0     4164.74     3949.79    175.53 o 
   6   0   0    23388.02    23677.69    933.25 o 
   8   0   0       28.68      114.84     37.37 o 
  10   0   0       42.07       49.62     28.02 o 
  12   0   0       15.23      -41.17     39.13 o 
   1   1   0    18510.72    18648.30    435.62 o 
   2   1   0     8889.87     8459.31    192.22 o 
   3   1   0     2038.71     2707.80     61.97 o 
   4   1   0     7455.74     7254.03    175.68 o 
   5   1   0     3691.80     3811.84    104.47 o 
   6   1   0     8749.67     9079.90    227.62 o 
   7   1   0     8928.00     8931.37    226.06 o 
   8   1   0      343.14      292.25     30.69 o 
   9   1   0     1429.67     1376.62     62.68 o 
  10   1   0       90.35       56.60     31.22 o 
  11   1   0      412.26      405.50     87.13 o 
  12   1   0       51.37       94.45     42.48 o 
  13   1   0      447.47      547.59    110.40 o 
   0   2   0     1699.54     2113.45     99.13 o 
   1   2   0     2804.69     3605.49     87.80 o 
   2   2   0     7875.65     7806.26    180.92 o 
   3   2   0     6756.08     6845.38    140.28 o 
   4   2   0       52.52       61.68      9.72 o 
   5   2   0    10174.25    11243.96    267.31 o 
   6   2   0     3491.58     3554.18    102.96 o 
   7   2   0     4687.22     4757.69    134.53 o 
   8   2   0      490.23      452.60     41.76 o 
   9   2   0     1712.66     1869.49     98.56 o 
  10   2   0     1836.73     1913.79    105.84 o 
  11   2   0        1.63       66.12     35.09 o 
  12   2   0      345.92      186.75     74.15 o 
  13   2   0      338.68      286.79     61.26 o 
   1   3   0    13407.25    12043.06    274.39 o 
   2   3   0    12716.69    13597.34    374.26 o 
   3   3   0     5360.88     4912.93    124.71 o 
   4   3   0      182.62      274.88     16.37 o 
   5   3   0     5834.15     6004.59    132.40 o 
   6   3   0     3416.16     3551.29    102.78 o 
   7   3   0        0.03       -5.54     16.10 o 
   8   3   0     4227.73     4489.10    171.91 o 
   9   3   0      150.82      117.05     50.44 o 
  10   3   0       84.06       77.44     34.63 o 
  11   3   0     1626.16     1661.59    104.88 o 
  12   3   0       30.53       24.93     37.15 o 
  13   3   0      260.01      274.36     90.35 o 
   0   4   0    97046.52    97066.19   2063.83 o 
   1   4   0      593.10      492.40     16.43 o 
   2   4   0      130.09      221.88     16.73 o 
   3   4   0       59.99       85.97     12.21 o 
   4   4   0        1.75       27.27     16.96 o 
   5   4   0     2759.89     2704.25     69.76 o 
   6   4   0     1308.84     1386.89     51.64 o 
   7   4   0     1773.14     1708.92    101.57 o 
   8   4   0      101.72      133.49     33.11 o 
   9   4   0     1153.95     1170.47     96.54 o 
  10   4   0      186.84       67.95     73.18 o 
  11   4   0        0.08       -7.46     28.60 o 
  12   4   0      248.23      278.64     58.15 o 
  13   4   0      203.59       -7.12     60.01 o 
   1   5   0    37486.78    35380.88    543.29 o 
   2   5   0        8.04       31.10     13.56 o 
   3   5   0     6200.08     5941.75    132.62 o 
   4   5   0     1281.80     1159.12     82.25 o 
   5   5   0     6258.49     6334.73    169.13 o 
   6   5   0     1907.13     1773.10    124.50 o 
   7   5   0      613.29      580.33     99.33 o 
   8   5   0       10.22       34.38     22.88 o 
   9   5   0      324.15      240.29     46.78 o 
  10   5   0      417.77      367.15     56.60 o 
  11   5   0      142.94       78.64     41.27 o 
  12   5   0      365.80      287.13     71.03 o 
  13   5   0        3.74      -17.18     38.49 o 
   0   6   0     4938.56     4150.35    103.75 o 
   1   6   0     1328.42     1348.12     31.29 o 
   2   6   0     2635.91     2729.15     60.89 o 
   3   6   0     6160.47     6573.23    146.81 o 
   4   6   0      311.83      282.27     24.72 o 
   5   6   0     1038.39      992.88     49.17 o 
   6   6   0      191.76      122.79     26.43 o 
   7   6   0      759.40      675.81     62.17 o 
   8   6   0     2100.55     2057.78    108.21 o 
   9   6   0     1267.87     1306.14     89.66 o 
  10   6   0     1649.21     1526.98    100.14 o 
  11   6   0        8.50      -41.67     27.78 o 
  12   6   0     1037.76      997.26     98.88 o 
  13   6   0       10.19        0.86     40.95 o 
   1   7   0        2.85       11.06      6.02 o 
   2   7   0      224.58      234.87     21.21 o 
   3   7   0       74.66       99.31      9.07 o 
   4   7   0     7726.48     8015.01    180.21 o 
   5   7   0     7498.17     7449.78    221.11 o 
   6   7   0     1582.57     1505.49     67.45 o 
   7   7   0     3955.39     4336.86    172.27 o 
   8   7   0     1748.90     1663.44    194.07 o 
   9   7   0     1821.22     1845.44    109.19 o 
  10   7   0       14.68       -7.01     30.99 o 
  11   7   0      361.83      273.34     58.49 o 
  12   7   0        2.27       43.99     41.90 o 
   0   8   0     1626.57     1423.22     42.40 o 
   1   8   0       21.57       14.07      6.61 o 
   2   8   0     6965.96     6293.80    112.94 o 
   3   8   0     2506.66     2214.57     62.24 o 
   4   8   0     5395.01     5031.79    126.19 o 
   5   8   0      577.51      510.58     53.12 o 
   6   8   0      137.90      123.59     26.12 o 
   7   8   0       30.57       60.93     30.74 o 
   8   8   0      587.44      529.28     64.73 o 
   9   8   0        6.21      -23.16     52.98 o 
  10   8   0      558.89      465.87     68.49 o 
  11   8   0      319.33      414.30     68.28 o 
  12   8   0       36.15       43.13     45.24 o 
   1   9   0      830.87      967.84     25.03 o 
   2   9   0     1748.22     1948.47     46.75 o 
   3   9   0      181.60      162.32     15.40 o 
   4   9   0        5.67        3.89     13.82 o 
   5   9   0        4.17       17.68     15.38 o 
   6   9   0     1488.59     1589.96    142.89 o 
   7   9   0        2.09       12.10     27.08 o 
   8   9   0      115.88      183.34     47.47 o 
   9   9   0       21.81       28.43     35.86 o 
  10   9   0       33.79       -9.47     35.97 o 
  11   9   0       74.11      121.20     49.10 o 
  12   9   0       57.49       75.98     54.83 o 
   0  10   0      118.95       72.98     21.41 o 
   1  10   0       17.87        3.24      7.35 o 
   2  10   0      572.92      524.91     21.30 o 
   3  10   0      648.54      628.30     46.87 o 
   4  10   0      189.32      179.32     25.62 o 
   5  10   0     1419.27     1405.36     70.64 o 
   6  10   0       85.51       35.80     29.59 o 
   7  10   0      207.58      102.28     39.51 o 
   8  10   0        0.94       -7.18     30.93 o 
   9  10   0       49.38      157.81     49.04 o 
  10  10   0       47.72       88.55     47.83 o 
  11  10   0      319.33      375.69     72.10 o 
   1  11   0      639.72      641.46     28.30 o 
   2  11   0      256.75      248.45     17.41 o 
   3  11   0      427.95      420.98     35.12 o 
   4  11   0      463.68      426.81     37.89 o 
   5  11   0       27.73       33.65     21.42 o 
   6  11   0      117.83      179.45     44.37 o 
   7  11   0       44.74       41.25     59.32 o 
   8  11   0      181.53      306.14     80.59 o 
   9  11   0      323.87      294.01     60.94 o 
  10  11   0      314.72      328.46     67.54 o 
  11  11   0      149.35      252.65     63.10 o 
   0  12   0       51.16       61.96     28.56 o 
   1  12   0       77.72       69.34     12.43 o 
   2  12   0        7.73        5.62     13.82 o 
   3  12   0      916.19      964.12     52.76 o 
   4  12   0     1250.92     1205.62     65.67 o 
   5  12   0       13.62       -6.05     22.08 o 
   6  12   0      138.45      134.62     51.01 o 
   7  12   0       18.22       24.59     33.88 o 
   8  12   0      768.80      703.16     89.71 o 
   9  12   0      132.84      104.32     50.18 o 
  10  12   0      409.91      342.20     68.25 o 
   1  13   0     1482.46     1558.55     61.68 o 
   2  13   0        6.85       -8.92     16.58 o 
   3  13   0     3070.48     3009.88     83.01 o 
   4  13   0      807.64      839.74     63.62 o 
   5  13   0     2142.12     2063.13     96.10 o 
   6  13   0       58.48       -0.94     45.39 o 
   7  13   0      492.17      407.58     66.59 o 
   8  13   0        3.72       48.52     39.52 o 
   9  13   0        0.08      -13.15     48.15 o 
  10  13   0        1.15        8.45     44.98 o 
   0  14   0       13.82        9.87     26.28 o 
   1  14   0      286.20      340.53     42.24 o 
   2  14   0      622.06      522.29     72.00 o 
   3  14   0      433.62      508.67     52.41 o 
   4  14   0      855.52      972.42     71.92 o 
   5  14   0        4.92      -12.04     26.33 o 
   6  14   0      261.33      272.43     46.84 o 
   7  14   0      159.22       79.71     45.65 o 
   8  14   0       75.14       69.89     46.86 o 
   9  14   0       18.74      -29.12     42.67 o 
   1  15   0        0.72       -0.51     22.18 o 
   2  15   0        2.43        4.81     25.71 o 
   3  15   0       41.51       39.69     28.14 o 
   4  15   0      283.66      239.77     43.12 o 
   5  15   0      148.76      157.00     44.66 o 
   6  15   0       82.67        9.33     31.08 o 
   7  15   0       98.16       65.53     48.83 o 
   8  15   0      738.88      745.18     94.24 o 
   0  16   0      299.69      346.86     83.91 o 
   1  16   0       15.56      -11.22     29.42 o 
   2  16   0      523.34      547.33     56.99 o 
   3  16   0      263.25      195.27     40.53 o 
   4  16   0        2.13       24.32     28.53 o 
   5  16   0      158.94      120.66     44.42 o 
   6  16   0       91.21      105.83     39.41 o 
   7  16   0      223.27      352.16     71.80 o 
   8  16   0       39.99       13.11     47.84 o 
   1  17   0       29.12      -16.85     35.62 o 
   2  17   0       52.28       66.89     34.50 o 
   3  17   0       36.93       36.15     31.88 o 
   4  17   0        6.47      -39.20     26.14 o 
   5  17   0        1.45       46.78     34.58 o 
   6  17   0        6.36       -0.96     52.87 o 
   7  17   0      124.73      103.95     54.33 o 
   0  18   0     1170.73     1074.43    143.62 o 
   1  18   0       52.15       37.18     40.60 o 
   2  18   0      543.25      627.46     85.30 o 
   3  18   0       74.28        9.40     32.27 o 
   4  18   0       48.42       86.29     38.54 o 
   5  18   0       87.45       42.38     39.49 o 
   1  19   0       82.17       67.70     45.88 o 
   2  19   0        0.43       -4.09     41.33 o 
   3  19   0       86.77       69.94     94.01 o 
   2   0   1        0.21       -4.64      5.18 o 
   3   0   1     6539.91     6802.67    196.07 o 
   4   0   1       83.08      133.53     21.26 o 
   5   0   1     3053.83     3089.30     85.06 o 
   6   0   1       58.43       47.89     17.28 o 
   7   0   1     7669.67     8257.82    253.95 o 
   8   0   1       69.46       62.49     22.96 o 
   9   0   1      954.31      878.38     50.33 o 
  10   0   1      116.58       74.70     27.98 o 
  11   0   1      102.19       68.01     38.64 o 
  12   0   1        4.18      -35.47     28.87 o 
  13   0   1      310.38      247.08     83.52 o 
 -13   1   1      345.17      438.13    153.53 o 
 -12   1   1       78.59       97.00     42.46 o 
 -11   1   1      792.73      924.12     87.35 o 
 -10   1   1      309.24      314.67     54.93 o 
  -9   1   1      253.71      239.08     31.61 o 
  -8   1   1      495.66      465.09     47.59 o 
  -7   1   1     1146.45     1007.49     52.60 o 
  -6   1   1      355.27      311.47     26.18 o 
  -5   1   1     2927.10     3142.59     88.08 o 
  -4   1   1     8328.33     8425.01    173.05 o 
  -3   1   1     6919.34     6937.98    124.82 o 
  -2   1   1    26244.93    26544.58    593.00 o 
  -1   1   1    31667.20    31447.88    688.86 o 
   1   1   1    31126.37    31011.48   1191.71 o 
   2   1   1    26711.34    27184.56    725.06 o 
   3   1   1     6787.71     6700.55    199.71 o 
   4   1   1     8689.85     8630.47    175.05 o 
   5   1   1     2760.32     2997.11     75.28 o 
   6   1   1      327.14      290.40     22.80 o 
   7   1   1     1205.08     1118.81     49.64 o 
   8   1   1      458.41      426.54     39.75 o 
   9   1   1      226.09      246.78     36.62 o 
  10   1   1      297.89      314.30     48.22 o 
  11   1   1      792.90     1091.21    135.33 o 
  12   1   1       74.45       77.58     42.72 o 
  13   1   1      363.96      406.93     70.40 o 
 -13   2   1      266.01      193.04     56.12 o 
 -12   2   1      147.18      129.67     67.23 o 
 -11   2   1      356.11      356.39     56.01 o 
 -10   2   1      766.46      812.29     73.01 o 
  -9   2   1     1404.16     1303.93     80.99 o 
  -8   2   1     3111.49     3267.40    102.76 o 
  -7   2   1     8575.00     8727.59    220.73 o 
  -6   2   1     3146.77     3370.25    101.22 o 
  -5   2   1     1348.65     1610.65     55.76 o 
  -4   2   1      632.17      721.56     46.65 o 
  -3   2   1      304.10      288.17     13.83 o 
  -2   2   1    31561.43    31307.79    681.63 o 
  -1   2   1     8123.58     7625.70    155.55 o 
   0   2   1      175.23      154.00     11.13 o 
   1   2   1     8442.82     7927.89    175.20 o 
   2   2   1    31124.78    29123.81   1178.64 o 
   3   2   1      197.11      184.83     17.54 o 
   4   2   1      536.26      544.85     23.48 o 
   5   2   1     1532.27     1770.06     56.28 o 
   6   2   1     3395.45     3623.46     88.72 o 
   7   2   1     8667.61     8625.56    220.92 o 
   8   2   1     3088.95     3089.59    101.94 o 
   9   2   1     1425.37     1345.48     85.08 o 
  10   2   1      731.22      820.14     72.87 o 
  11   2   1      379.33      428.47     60.27 o 
  12   2   1      127.84      100.98     63.62 o 
  13   2   1      231.00      257.64     58.32 o 
 -13   3   1       69.09       85.18     61.18 o 
 -12   3   1      602.57      483.83     68.99 o 
 -11   3   1      137.75       65.75     37.70 o 
 -10   3   1      910.68     1013.39    112.50 o 
  -9   3   1      355.47      335.28     49.15 o 
  -8   3   1     3669.65     3685.33    150.45 o 
  -7   3   1     1187.03     1032.13     47.77 o 
  -6   3   1     7298.45     7281.72    184.10 o 
  -5   3   1     5276.44     5769.93    146.49 o 
  -4   3   1     3552.27     3327.18     94.12 o 
  -3   3   1     1132.78     1300.01     57.53 o 
  -2   3   1    61404.76    63442.48   1370.58 o 
  -1   3   1     4350.06     4109.81     89.82 o 
   0   3   1     6389.80     6256.26    111.72 o 
   1   3   1     4467.89     4247.91     86.77 o 
   2   3   1    60141.03    61043.31   1677.19 o 
   3   3   1     1250.63     1417.24     56.10 o 
   4   3   1     3906.75     3831.29     85.04 o 
   5   3   1     5307.25     5689.16    137.35 o 
   6   3   1     7227.39     7158.07    158.97 o 
   7   3   1     1229.86     1176.87     46.85 o 
   8   3   1     3703.06     3849.11    192.70 o 
   9   3   1      376.42      421.68     52.63 o 
  10   3   1      920.09     1054.36     81.88 o 
  11   3   1      119.13       72.04     89.62 o 
  12   3   1      617.36      487.65    101.47 o 
  13   3   1       82.55       84.40     63.62 o 
 -13   4   1        1.34      -66.74     44.49 o 
 -12   4   1      180.31       94.34     47.10 o 
 -11   4   1      130.64      114.74     41.71 o 
 -10   4   1      845.43      797.63     77.40 o 
  -9   4   1      185.68      234.91    133.43 o 
  -8   4   1      926.47      882.79    106.20 o 
  -7   4   1     3308.75     3455.53    143.38 o 
  -6   4   1     3007.53     3202.42     93.75 o 
  -5   4   1    18992.30    19555.19    440.59 o 
  -4   4   1     8204.90     8314.33    258.89 o 
  -3   4   1    13767.66    12538.78    257.85 o 
  -2   4   1    16852.96    17277.64    291.24 o 
  -1   4   1    38987.38    39707.73    696.25 o 
   0   4   1    44166.09    43356.46    727.07 o 
   1   4   1    41959.28    42367.48    689.07 o 
   2   4   1    14945.07    15331.96    373.32 o 
   3   4   1    13919.44    12895.01    356.42 o 
   4   4   1     8567.92     8573.65    177.68 o 
   5   4   1    18369.59    18802.95    435.47 o 
   6   4   1     3063.10     3208.07     83.33 o 
   7   4   1     3504.99     3803.50    122.68 o 
   8   4   1      998.29      864.96     66.47 o 
   9   4   1      188.38      212.18     43.25 o 
  10   4   1      855.26      784.91     75.94 o 
  11   4   1      161.44      119.96     42.01 o 
  12   4   1      196.50      104.26     66.35 o 
  13   4   1        3.82      -35.52     51.22 o 
 -13   5   1      243.74      254.62     61.06 o 
 -12   5   1      576.69      676.54     81.80 o 
 -11   5   1      127.64      163.61     64.54 o 
 -10   5   1      637.49      529.71     79.52 o 
  -9   5   1      245.72      246.92     47.38 o 
  -8   5   1     2371.03     2322.59    114.75 o 
  -7   5   1      104.15      155.68     32.20 o 
  -6   5   1     4311.61     4221.07    158.56 o 
  -5   5   1      985.85      983.01     59.29 o 
  -4   5   1      153.22      155.13     36.69 o 
  -3   5   1      416.28      472.92     25.00 o 
  -2   5   1    18956.38    19425.62    347.47 o 
  -1   5   1    16769.87    17685.47    311.95 o 
   0   5   1      430.81      457.68     23.74 o 
   1   5   1    16895.60    17927.75    306.53 o 
   2   5   1    19604.42    20440.93    449.38 o 
   3   5   1      453.92      559.63     36.30 o 
   4   5   1      331.19      331.36     27.28 o 
   5   5   1     1077.46     1023.51     51.68 o 
   6   5   1     4498.47     4328.17    112.99 o 
   7   5   1       80.24       98.84     33.90 o 
   8   5   1     2406.63     2446.69    191.77 o 
   9   5   1      195.72      130.33     39.85 o 
  10   5   1      742.49      706.07     73.52 o 
  11   5   1      110.83      222.29     94.40 o 
  12   5   1      550.38      527.67     74.92 o 
  13   5   1      254.12      212.53     73.42 o 
 -13   6   1       60.70      145.06     54.81 o 
 -12   6   1      629.04      551.22     76.54 o 
 -11   6   1      150.14      151.87     47.20 o 
 -10   6   1      311.58      236.12     74.74 o 
  -9   6   1      571.50      478.76     61.56 o 
  -8   6   1     1180.13     1101.25     80.40 o 
  -7   6   1     1233.08     1337.30     80.38 o 
  -6   6   1      601.39      597.22     54.28 o 
  -5   6   1     2051.80     2005.23     94.95 o 
  -4   6   1     1616.46     1563.07     59.98 o 
  -3   6   1      995.00     1082.19     36.51 o 
  -2   6   1      296.87      349.83     20.54 o 
  -1   6   1      503.91      430.67     19.82 o 
   0   6   1      235.38      228.17     10.86 o 
   1   6   1      455.63      419.92     17.59 o 
   2   6   1      297.41      371.61     25.06 o 
   3   6   1     1042.62     1105.18     41.53 o 
   4   6   1     1482.07     1345.38     54.39 o 
   5   6   1     2257.11     2216.57     67.25 o 
   6   6   1      592.99      557.37     51.91 o 
   7   6   1     1219.68     1321.99     79.27 o 
   8   6   1     1073.26     1134.82     78.51 o 
   9   6   1      445.97      531.67     87.81 o 
  10   6   1      327.29      395.22     59.86 o 
  11   6   1      148.50      143.15    100.69 o 
  12   6   1      606.45      622.90    127.57 o 
  13   6   1       59.73       71.15     47.85 o 
 -12   7   1       27.24       -7.10     38.94 o 
 -11   7   1      239.70      283.96     57.51 o 
 -10   7   1      716.97      709.09    244.41 o 
  -9   7   1      254.74      168.91     44.10 o 
  -8   7   1     1457.72     1453.97     92.54 o 
  -7   7   1      348.55      270.32     45.63 o 
  -6   7   1      396.53      437.03     50.04 o 
  -5   7   1      674.47      638.14     93.76 o 
  -4   7   1     4320.40     4784.69    137.44 o 
  -3   7   1     7045.05     6930.88    157.54 o 
  -2   7   1      305.87      241.71     19.35 o 
  -1   7   1     3423.43     3357.15     59.99 o 
   0   7   1       83.15      101.84      9.10 o 
   1   7   1     3527.50     3536.67     72.10 o 
   2   7   1      384.95      353.75     16.46 o 
   3   7   1     6897.74     7090.62    152.51 o 
   4   7   1     4418.24     4665.41     99.86 o 
   5   7   1      554.17      518.77     41.43 o 
   6   7   1      411.60      398.73     61.10 o 
   7   7   1      453.21      507.45     46.07 o 
   8   7   1     1526.67     1502.69    147.48 o 
   9   7   1      329.48      308.89     86.93 o 
  10   7   1      646.16      673.05    141.23 o 
  11   7   1      281.92      267.45     60.25 o 
  12   7   1       25.91       10.61     82.01 o 
 -12   8   1       19.35       12.08     38.77 o 
 -11   8   1       13.64       11.69     36.45 o 
 -10   8   1      159.72      199.13     51.33 o 
  -9   8   1      448.05      469.84     85.57 o 
  -8   8   1      548.44      547.22     65.64 o 
  -7   8   1     1490.89     1540.68     93.55 o 
  -6   8   1      840.08      786.54     66.81 o 
  -5   8   1     3727.69     3495.18    118.44 o 
  -4   8   1     2866.93     3059.83    103.21 o 
  -3   8   1     4121.75     3865.02     99.42 o 
  -2   8   1     1214.96     1241.28     40.94 o 
  -1   8   1      186.03      192.73     12.24 o 
   0   8   1     2657.15     2667.79     50.08 o 
   1   8   1      147.34      164.16     13.78 o 
   2   8   1     1266.56     1254.78     34.91 o 
   3   8   1     4154.83     3717.70     74.02 o 
   4   8   1     2915.09     3138.52    102.07 o 
   5   8   1     3823.94     3920.58    145.66 o 
   6   8   1      836.59      858.99     63.20 o 
   7   8   1     1517.60     1706.77     78.07 o 
   8   8   1      480.83      386.49    102.59 o 
   9   8   1      491.86      451.97     63.91 o 
  10   8   1      162.84       88.84     71.03 o 
  11   8   1       22.16       -0.47     37.34 o 
  12   8   1       17.16       24.86     66.44 o 
 -12   9   1       41.07      -28.40     38.05 o 
 -11   9   1      216.43      183.69     56.25 o 
 -10   9   1      314.92      204.49    103.03 o 
  -9   9   1      336.87      227.74     52.70 o 
  -8   9   1      303.54      242.52     50.06 o 
  -7   9   1      670.23      731.39    124.16 o 
  -6   9   1      947.18      825.55     72.58 o 
  -5   9   1      246.53      253.23     34.66 o 
  -4   9   1     2099.19     1996.98     77.93 o 
  -3   9   1      252.57      201.43     31.89 o 
  -2   9   1     3278.68     3168.93     89.90 o 
  -1   9   1     8419.84     8516.86    134.01 o 
   0   9   1     4434.25     4402.34     76.18 o 
   1   9   1     8218.02     8313.69    159.49 o 
   2   9   1     3665.10     3505.73     64.32 o 
   3   9   1      230.71      203.48     14.41 o 
   4   9   1     1856.23     1704.12     63.56 o 
   5   9   1      341.02      293.16     30.85 o 
   6   9   1     1026.40     1032.82     61.00 o 
   7   9   1      695.56      866.09     94.79 o 
   8   9   1      223.28      184.80     45.46 o 
   9   9   1      358.74      489.35     67.82 o 
  10   9   1      314.77      130.13     46.81 o 
  11   9   1      210.49      145.74     52.66 o 
  12   9   1       41.15       50.24     48.40 o 
 -11  10   1      164.15      183.03     56.26 o 
 -10  10   1       85.99      106.04     46.55 o 
  -9  10   1      596.42      677.14     84.15 o 
  -8  10   1      745.94      801.43     81.65 o 
  -7  10   1      932.56     1187.10    192.85 o 
  -6  10   1      296.44      316.89     75.08 o 
  -5  10   1     1536.52     1561.10     74.96 o 
  -4  10   1      424.62      444.71     66.53 o 
  -3  10   1     4569.01     4308.53    164.61 o 
  -2  10   1      119.14      153.66     20.56 o 
  -1  10   1      285.33      275.13     18.22 o 
   0  10   1      110.12      131.57     13.27 o 
   1  10   1      148.04      168.61     18.26 o 
   2  10   1      107.19      103.96     12.30 o 
   3  10   1     4483.48     4270.45    114.37 o 
   4  10   1      383.92      337.47     32.33 o 
   5  10   1     1636.63     1671.12     65.95 o 
   6  10   1      272.49      203.69     34.59 o 
   7  10   1      801.48      968.04     68.64 o 
   8  10   1      718.13      700.12     90.89 o 
   9  10   1      569.46      607.28     86.98 o 
  10  10   1       82.07       29.33     64.74 o 
  11  10   1      152.48      176.00     59.07 o 
 -11  11   1      398.69      442.47     75.15 o 
 -10  11   1      395.11      380.55     69.65 o 
  -9  11   1      299.05      386.83     66.20 o 
  -8  11   1      677.03      738.76     82.40 o 
  -7  11   1        2.02       12.46     31.88 o 
  -6  11   1      133.95      153.80     41.29 o 
  -5  11   1      458.11      471.12     49.10 o 
  -4  11   1     1154.65     1132.11     63.87 o 
  -3  11   1      116.85       99.16     25.96 o 
  -2  11   1      492.85      525.44     30.78 o 
  -1  11   1      423.20      431.33     25.93 o 
   0  11   1     1559.52     1716.37     45.71 o 
   1  11   1      428.59      436.86     20.91 o 
   2  11   1      481.31      484.80     29.00 o 
   3  11   1      113.93      111.15     22.66 o 
   4  11   1     1056.25     1072.07     55.03 o 
   5  11   1      480.05      420.51     39.71 o 
   6  11   1      189.98      173.77     34.56 o 
   7  11   1       17.77       25.45     26.42 o 
   8  11   1      572.31      612.30     78.49 o 
   9  11   1      237.15      196.18     94.06 o 
  10  11   1      431.00      349.81     66.71 o 
  11  11   1      384.43      245.05     65.82 o 
 -10  12   1      129.64       73.12     49.18 o 
  -9  12   1       46.50       69.13     44.02 o 
  -8  12   1       35.76       29.94     38.19 o 
  -7  12   1      140.67      114.03     44.09 o 
  -6  12   1      856.11      826.37     67.50 o 
  -5  12   1      970.01     1113.75     71.48 o 
  -4  12   1      759.93      684.78     56.10 o 
  -3  12   1     1003.34     1041.96     50.87 o 
  -2  12   1     1370.46     1351.17     54.40 o 
  -1  12   1      429.40      475.37     30.19 o 
   0  12   1       20.79       14.12     12.80 o 
   1  12   1      476.49      537.35     36.29 o 
   2  12   1     1361.56     1403.61     49.16 o 
   3  12   1      939.26      958.91     94.69 o 
   4  12   1      585.47      636.36     87.02 o 
   5  12   1      819.86      769.87     52.91 o 
   6  12   1      875.63      853.35     79.68 o 
   7  12   1      131.35       97.41     62.74 o 
   8  12   1       19.28      -13.95     34.60 o 
   9  12   1       63.47       29.68     41.25 o 
  10  12   1      105.75       73.75     50.28 o 
 -10  13   1       29.16      -20.98     43.77 o 
  -9  13   1       38.01       77.78     47.86 o 
  -8  13   1      260.67      351.62    158.65 o 
  -7  13   1        4.98        3.26     34.69 o 
  -6  13   1       55.55       19.62     28.77 o 
  -5  13   1       55.17       26.39     32.18 o 
  -4  13   1      323.72      296.22     42.07 o 
  -3  13   1      129.62      121.58     25.26 o 
  -2  13   1      377.61      339.35     32.33 o 
  -1  13   1       33.38       11.06     14.38 o 
   0  13   1        0.54        2.90     13.62 o 
   1  13   1       30.72       11.98     18.45 o 
   2  13   1      415.08      354.33     34.76 o 
   3  13   1      118.85       93.29     28.78 o 
   4  13   1      333.36      420.49     40.92 o 
   5  13   1       63.12       23.88     25.01 o 
   6  13   1       19.02        8.36     22.86 o 
   7  13   1        4.12        8.14     36.00 o 
   8  13   1      280.32      215.51     54.78 o 
   9  13   1       41.53       16.00     42.54 o 
  10  13   1       26.85      -31.88     44.72 o 
  -9  14   1       80.19       11.19     45.27 o 
  -8  14   1       67.01       88.15     48.32 o 
  -7  14   1       37.37       21.09     40.91 o 
  -6  14   1      283.29      297.35     48.41 o 
  -5  14   1      322.26      342.47     49.05 o 
  -4  14   1      549.96      630.94     47.99 o 
  -3  14   1      596.89      470.76     51.03 o 
  -2  14   1      996.35      889.94     64.55 o 
  -1  14   1      584.14      585.17     75.63 o 
   0  14   1     1051.52     1114.99     46.88 o 
   1  14   1      454.41      431.89     39.04 o 
   2  14   1     1097.67     1085.54     56.73 o 
   3  14   1      560.22      576.25     62.43 o 
   4  14   1      616.90      672.58     51.83 o 
   5  14   1      326.76      360.19     41.65 o 
   6  14   1      280.50      237.24     50.95 o 
   7  14   1       39.12       22.59     55.57 o 
   8  14   1       92.98       36.97     42.86 o 
   9  14   1       89.41       80.84     50.14 o 
  -8  15   1       81.42      162.88     56.35 o 
  -7  15   1      148.12      115.49     79.37 o 
  -6  15   1      213.67      162.72     42.10 o 
  -5  15   1      307.91      324.58     50.81 o 
  -4  15   1       51.31       29.57     29.28 o 
  -3  15   1      112.22      115.88     34.05 o 
  -2  15   1      387.26      408.39     57.23 o 
  -1  15   1       78.11       62.98     28.02 o 
   0  15   1       84.69       60.29     35.71 o 
   1  15   1       81.92       94.34     25.90 o 
   2  15   1      391.53      348.98     38.34 o 
   3  15   1      138.60      140.07     36.85 o 
   4  15   1       50.98       82.19     28.28 o 
   5  15   1      333.88      332.45     50.03 o 
   6  15   1      245.18      300.95     68.77 o 
   7  15   1      139.08      156.31     54.93 o 
   8  15   1       71.21      138.11     55.14 o 
  -8  16   1       91.39       42.14     50.57 o 
  -7  16   1      506.16      606.01     88.52 o 
  -6  16   1       22.50       30.28     33.35 o 
  -5  16   1      259.63      278.11     55.81 o 
  -4  16   1        6.72       -9.30     29.86 o 
  -3  16   1      291.59      326.90     46.70 o 
  -2  16   1       22.06       19.89     28.17 o 
  -1  16   1      110.21      161.73     45.45 o 
   0  16   1        9.74       26.24     34.65 o 
   1  16   1      112.83      211.51     36.52 o 
   2  16   1       17.71       30.64     27.83 o 
   3  16   1      293.53      322.67     47.67 o 
   4  16   1       11.64      -12.16     26.42 o 
   5  16   1      303.60      366.93     95.43 o 
   6  16   1       25.75       44.57     35.03 o 
   7  16   1      496.76      499.81     91.23 o 
   8  16   1       97.61       61.17     74.45 o 
  -7  17   1       61.53      113.51     56.35 o 
  -6  17   1       65.50       99.61     43.68 o 
  -5  17   1        0.25       -8.55     32.11 o 
  -4  17   1      388.04      415.22     56.86 o 
  -3  17   1       67.63      101.42     37.35 o 
  -2  17   1      912.47      912.43     76.73 o 
  -1  17   1      452.41      486.94     71.38 o 
   0  17   1      597.83      563.88     76.75 o 
   1  17   1      515.74      473.71     92.06 o 
   2  17   1      924.65     1017.35     76.55 o 
   3  17   1      102.01      157.58     41.00 o 
   4  17   1      372.68      345.82     54.53 o 
   5  17   1        2.27       -8.22     32.83 o 
   6  17   1       74.87      136.79     43.45 o 
   7  17   1       57.28       52.09     85.28 o 
  -5  18   1      183.45      146.20     50.26 o 
  -4  18   1       23.14       29.50     33.95 o 
  -3  18   1      167.21      141.04     56.59 o 
  -2  18   1       10.34       10.99     40.65 o 
  -1  18   1       86.60       67.74     44.23 o 
   0  18   1        2.42      -43.49     32.27 o 
   1  18   1       97.23       92.17     48.35 o 
   2  18   1        9.80      -51.41     34.27 o 
   3  18   1      138.01       73.36     43.37 o 
   4  18   1       24.32        5.40     35.06 o 
   5  18   1      168.87      202.51     48.95 o 
  -3  19   1       36.92      -21.70     39.85 o 
  -2  19   1        7.99       47.86     48.10 o 
  -1  19   1       95.50       73.38     46.34 o 
   0  19   1        0.22       23.40     58.00 o 
   1  19   1       91.16       78.84     77.52 o 
   2  19   1        6.63       33.30     42.28 o 
   3  19   1       25.40       13.14     43.41 o 
   0   0   2    26152.28    27970.92    727.03 o 
   1   0   2    25942.28    25970.57    701.75 o 
   2   0   2    25861.04    24092.04    654.25 o 
   3   0   2     4087.69     3868.89    119.58 o 
   4   0   2     4601.35     4502.16    140.43 o 
   5   0   2     3072.00     2491.49     72.55 o 
   6   0   2      533.73      501.04     30.35 o 
   7   0   2     2992.15     3216.61     95.59 o 
   8   0   2     4042.72     3834.10    139.64 o 
   9   0   2        5.17       11.82     17.31 o 
  10   0   2     3256.12     3161.26    151.79 o 
  11   0   2        0.26       -1.38     27.24 o 
  12   0   2     1051.32     1047.28     97.76 o 
  13   0   2      123.02      137.52     56.54 o 
 -13   1   2      119.61      111.12     46.26 o 
 -12   1   2       31.33       21.51     38.98 o 
 -11   1   2      125.54      143.29     33.38 o 
 -10   1   2      683.89      585.26     61.95 o 
  -9   1   2      681.05      684.84     61.13 o 
  -8   1   2     2192.32     2094.02     76.20 o 
  -7   1   2     4798.99     5049.94    142.22 o 
  -6   1   2    10370.90    10374.57    215.05 o 
  -5   1   2     6689.23     6910.65    166.64 o 
  -4   1   2     2182.73     2119.50     74.81 o 
  -3   1   2     1462.47     1632.78     51.11 o 
  -2   1   2     3997.23     3367.44     81.48 o 
  -1   1   2     5900.41     5784.11    137.52 o 
   0   1   2     3216.09     3476.53     81.36 o 
   1   1   2     6283.45     6164.10    168.68 o 
   2   1   2     3542.92     2998.27     78.50 o 
   3   1   2     1484.39     1706.37     57.96 o 
   4   1   2     1828.61     1784.26     56.69 o 
   5   1   2     6527.26     6807.15    212.13 o 
   6   1   2    10561.48    10318.77    247.39 o 
   7   1   2     4991.12     5218.65    122.89 o 
   8   1   2     2071.25     1967.25     94.46 o 
   9   1   2      630.60      647.28     45.61 o 
  10   1   2      662.09      649.33     64.52 o 
  11   1   2      153.48      149.87     65.18 o 
  12   1   2       10.61      -30.45     52.98 o 
  13   1   2      128.77      163.65     50.09 o 
 -13   2   2      190.70      154.10     88.89 o 
 -12   2   2       30.91       15.22     54.64 o 
 -11   2   2      188.42      212.61     47.36 o 
 -10   2   2      204.61      111.34     37.46 o 
  -9   2   2      800.16      707.59     64.87 o 
  -8   2   2      134.48       99.38     21.66 o 
  -7   2   2     2661.52     2715.39     86.20 o 
  -6   2   2     4947.32     4765.26    129.19 o 
  -5   2   2      652.10      647.16     29.63 o 
  -4   2   2     1240.99     1261.08     45.79 o 
  -3   2   2      967.32      962.47     36.86 o 
  -2   2   2     6487.50     7292.06    184.58 o 
  -1   2   2     5028.63     4675.13     86.10 o 
   0   2   2    52398.68    55021.82    918.00 o 
   1   2   2     5230.26     4749.54     95.91 o 
   2   2   2     7839.48     8740.37    226.35 o 
   3   2   2      967.96      990.64     32.40 o 
   4   2   2     1144.75     1105.98     39.08 o 
   5   2   2      722.05      722.72     42.25 o 
   6   2   2     4803.13     4713.97    112.18 o 
   7   2   2     2698.55     2537.98     73.78 o 
   8   2   2      137.78       92.15     23.39 o 
   9   2   2      736.97      741.52     64.61 o 
  10   2   2      211.86      204.10     42.45 o 
  11   2   2      191.67      229.80     64.59 o 
  12   2   2       39.35      -41.17     44.78 o 
  13   2   2      162.68      217.46     54.98 o 
 -13   3   2      251.92      319.83     92.98 o 
 -12   3   2      395.84      452.92    109.33 o 
 -11   3   2      487.86      575.36    106.20 o 
 -10   3   2      184.80      193.72     44.05 o 
  -9   3   2      837.85      710.16     66.82 o 
  -8   3   2      226.63      174.44     35.22 o 
  -7   3   2     1614.38     1699.87     63.46 o 
  -6   3   2       32.87       41.72     12.92 o 
  -5   3   2     1457.97     1403.25     43.33 o 
  -4   3   2     6669.85     6718.19    124.87 o 
  -3   3   2      781.63      958.94     36.61 o 
  -2   3   2    28904.34    29827.55    576.39 o 
  -1   3   2     5605.21     5714.28    100.65 o 
   0   3   2    12615.90    13308.23    229.39 o 
   1   3   2     5017.92     5173.40     98.49 o 
   2   3   2    29543.97    30033.07    810.92 o 
   3   3   2      592.89      724.81     44.25 o 
   4   3   2     6311.88     6606.13    201.67 o 
   5   3   2     1441.54     1337.53     60.37 o 
   6   3   2       35.83       40.20     12.64 o 
   7   3   2     1710.33     1722.20     56.47 o 
   8   3   2      237.34      182.21     42.95 o 
   9   3   2      756.26      699.15     66.10 o 
  10   3   2      145.55      104.73     37.72 o 
  11   3   2      483.26      508.27     82.10 o 
  12   3   2      429.96      434.87     99.03 o 
  13   3   2      240.47      349.59     93.67 o 
 -13   4   2       57.38       64.01     67.42 o 
 -12   4   2      168.33      181.22     93.91 o 
 -11   4   2       70.16       72.26     39.51 o 
 -10   4   2       15.83       17.18     30.73 o 
  -9   4   2     1559.35     1635.17     94.81 o 
  -8   4   2     1448.52     1381.40     82.92 o 
  -7   4   2     2222.01     2433.40    109.23 o 
  -6   4   2      701.64      710.68     33.08 o 
  -5   4   2     3324.60     3132.99     79.64 o 
  -4   4   2     4262.21     3975.67    115.03 o 
  -3   4   2     7572.41     7652.33    189.95 o 
  -2   4   2    48471.07    48854.43    937.48 o 
  -1   4   2    10767.49    11873.30    206.73 o 
   0   4   2      341.34      337.47     16.27 o 
   1   4   2    10414.58    11556.43    204.56 o 
   2   4   2    49391.77    49206.14   1079.92 o 
   3   4   2     7524.23     7675.82    225.60 o 
   4   4   2     4240.61     4071.83    130.80 o 
   5   4   2     3559.63     3387.42    113.10 o 
   6   4   2      549.26      599.10     44.30 o 
   7   4   2     2227.52     2341.30     86.73 o 
   8   4   2     1586.24     1475.96     82.60 o 
   9   4   2     1494.97     1408.50     89.52 o 
  10   4   2       11.91        3.03     28.06 o 
  11   4   2       95.20       21.50     36.03 o 
  12   4   2      168.62      196.14     52.00 o 
  13   4   2       49.33       19.61     60.01 o 
 -13   5   2      194.16      194.89     60.85 o 
 -12   5   2       54.50       33.24     39.99 o 
 -11   5   2      778.74      892.97     88.36 o 
 -10   5   2       51.66       11.82     30.00 o 
  -9   5   2     2704.68     2838.59    134.01 o 
  -8   5   2     1169.86     1136.90     76.88 o 
  -7   5   2     3603.27     3915.85    152.61 o 
  -6   5   2      241.37      219.53     63.03 o 
  -5   5   2     3024.53     2973.04     97.23 o 
  -4   5   2     1675.33     1619.54     77.51 o 
  -3   5   2     2090.32     2231.51     64.12 o 
  -2   5   2    24639.61    23570.62    452.58 o 
  -1   5   2       92.71       97.56     10.64 o 
   0   5   2       29.40       35.94      8.36 o 
   1   5   2       74.76      109.45     10.04 o 
   2   5   2    23247.55    22443.61    440.25 o 
   3   5   2     2024.97     2238.23     67.70 o 
   4   5   2     1838.82     1856.43     69.88 o 
   5   5   2     3068.29     3070.06    107.93 o 
   6   5   2      241.47      210.11     20.41 o 
   7   5   2     3760.74     3824.42    122.28 o 
   8   5   2     1137.95     1175.22     79.78 o 
   9   5   2     2616.08     2652.54    130.38 o 
  10   5   2       64.85       41.46     33.98 o 
  11   5   2      784.59      826.03    149.62 o 
  12   5   2       42.35       33.73     60.20 o 
  13   5   2      229.02      199.71     59.79 o 
 -13   6   2      381.66      526.19     80.51 o 
 -12   6   2      146.13      117.05     47.64 o 
 -11   6   2      435.98      469.09    158.21 o 
 -10   6   2        9.74      -14.58     27.17 o 
  -9   6   2     1149.50     1032.99    141.82 o 
  -8   6   2     1913.16     1837.10    140.69 o 
  -7   6   2      582.74      496.55     55.26 o 
  -6   6   2     1665.79     1695.34     87.53 o 
  -5   6   2     3810.54     3540.69    147.36 o 
  -4   6   2     1773.45     1612.71    107.04 o 
  -3   6   2     2308.63     2201.49     64.52 o 
  -2   6   2    10871.60    10996.65    286.23 o 
  -1   6   2      431.33      403.98     37.25 o 
   0   6   2    11837.95    12981.35    230.52 o 
   1   6   2      359.47      376.71     17.25 o 
   2   6   2    12219.89    12281.20    209.26 o 
   3   6   2     2377.40     2285.22     69.98 o 
   4   6   2     1465.90     1452.06     62.63 o 
   5   6   2     4354.78     4333.38    101.61 o 
   6   6   2     1674.79     1733.02     71.41 o 
   7   6   2      609.20      607.06     47.14 o 
   8   6   2     1946.45     1890.76     82.71 o 
   9   6   2     1139.07     1298.75    116.50 o 
  10   6   2        4.19       14.41     30.60 o 
  11   6   2      473.91      488.14     69.69 o 
  12   6   2      143.32       39.30     41.55 o 
  13   6   2      364.41      259.99     61.63 o 
 -12   7   2      159.01      264.04     62.52 o 
 -11   7   2      450.43      631.59     79.30 o 
 -10   7   2       92.96      162.98     49.37 o 
  -9   7   2       19.40       33.00     30.42 o 
  -8   7   2      922.06      948.19     78.33 o 
  -7   7   2     1301.36     1379.63     84.51 o 
  -6   7   2     1755.27     1739.33    181.09 o 
  -5   7   2     2796.64     2743.74    117.60 o 
  -4   7   2      751.72      720.90     37.85 o 
  -3   7   2     9899.53    10286.16    229.80 o 
  -2   7   2     2946.23     2887.87     86.20 o 
  -1   7   2     5102.03     4979.56     98.66 o 
   0   7   2       10.15       24.98     10.19 o 
   1   7   2     4752.07     4622.60     95.22 o 
   2   7   2     2986.63     2980.03     64.08 o 
   3   7   2    10630.17    11431.81    262.55 o 
   4   7   2      637.67      606.53     38.48 o 
   5   7   2     2890.15     2796.39    150.30 o 
   6   7   2     1765.16     1819.69     91.22 o 
   7   7   2     1237.51     1354.54     67.73 o 
   8   7   2      774.91      793.14     59.31 o 
   9   7   2        3.15      -32.27     24.28 o 
  10   7   2       80.43      150.68     65.32 o 
  11   7   2      410.90      342.02     63.93 o 
  12   7   2      153.31      223.35     60.98 o 
 -12   8   2      499.51      542.11     80.85 o 
 -11   8   2       44.69       33.03     36.28 o 
 -10   8   2     1401.06     1667.55    111.77 o 
  -9   8   2      100.93      104.39     52.10 o 
  -8   8   2       17.24       20.27     30.08 o 
  -7   8   2      657.78      539.89     61.64 o 
  -6   8   2      464.47      383.77     48.70 o 
  -5   8   2      512.81      585.89     78.72 o 
  -4   8   2      990.76      972.94     45.88 o 
  -3   8   2    10995.11    11129.22    238.50 o 
  -2   8   2     1132.22     1092.30     37.34 o 
  -1   8   2     2978.10     2964.76     69.63 o 
   0   8   2      162.94      205.61     13.64 o 
   1   8   2     3108.33     3071.48     67.72 o 
   2   8   2     1098.71     1118.11     42.62 o 
   3   8   2    10820.64    10877.35    227.08 o 
   4   8   2      988.55      936.37     79.20 o 
   5   8   2      515.63      417.92     39.31 o 
   6   8   2      481.69      468.68     43.19 o 
   7   8   2      606.39      581.05     70.27 o 
   8   8   2       69.70       72.08     28.76 o 
   9   8   2      106.55       64.05     36.24 o 
  10   8   2     1355.15     1627.48    109.89 o 
  11   8   2       48.55      -23.08     62.10 o 
  12   8   2      517.91      458.76     78.64 o 
 -12   9   2      165.97       98.25     51.63 o 
 -11   9   2       27.05       17.33     40.39 o 
 -10   9   2      387.83      426.92     68.83 o 
  -9   9   2      125.61       73.49     40.76 o 
  -8   9   2     1152.26     1386.21     92.85 o 
  -7   9   2      530.20      497.64     61.60 o 
  -6   9   2     1987.06     1957.15    204.11 o 
  -5   9   2     1050.65     1134.72     59.97 o 
  -4   9   2     2000.10     1885.83    107.88 o 
  -3   9   2     2059.28     2070.95     69.44 o 
  -2   9   2      702.33      635.38     35.95 o 
  -1   9   2      251.55      253.62     18.17 o 
   0   9   2      197.16      189.09     13.91 o 
   1   9   2      167.19      190.53     16.70 o 
   2   9   2      753.08      690.77     33.17 o 
   3   9   2     2296.30     2211.30     74.66 o 
   4   9   2     1792.23     1712.36     63.18 o 
   5   9   2      979.10     1017.88     69.94 o 
   6   9   2     1956.93     1967.50     84.58 o 
   7   9   2      412.39      442.89     47.49 o 
   8   9   2     1150.25     1196.47    137.10 o 
   9   9   2      126.23      143.88     75.13 o 
  10   9   2      396.07      494.13     72.46 o 
  11   9   2       22.16      -23.25     36.30 o 
  12   9   2      153.69      165.70     59.99 o 
 -11  10   2       72.42       54.57     45.61 o 
 -10  10   2      233.89      279.55     59.95 o 
  -9  10   2       56.68        2.28     34.73 o 
  -8  10   2      104.47      159.40    110.55 o 
  -7  10   2      643.25      699.48    134.55 o 
  -6  10   2      576.36      546.07     63.54 o 
  -5  10   2      465.82      536.36     48.98 o 
  -4  10   2      796.48      805.82     54.90 o 
  -3  10   2      565.27      574.62     47.21 o 
  -2  10   2     3802.35     3997.94     90.00 o 
  -1  10   2      901.65      963.41     37.59 o 
   0  10   2      754.31      781.01     26.87 o 
   1  10   2      759.84      732.14     33.81 o 
   2  10   2     3520.14     3563.67     82.65 o 
   3  10   2      491.83      495.83     67.76 o 
   4  10   2      750.28      777.75     46.53 o 
   5  10   2      475.49      463.38     40.04 o 
   6  10   2      587.95      618.37     89.83 o 
   7  10   2      681.88      684.41     58.70 o 
   8  10   2       87.42       45.92     29.29 o 
   9  10   2       43.07       37.56     50.93 o 
  10  10   2      231.54      276.77     89.96 o 
  11  10   2       65.35        5.54     41.38 o 
 -11  11   2       40.85       88.40     49.49 o 
 -10  11   2      176.57      272.32     61.31 o 
  -9  11   2       21.92       -2.46     46.05 o 
  -8  11   2      167.22      102.21     44.37 o 
  -7  11   2      174.84      165.25     45.08 o 
  -6  11   2      596.55      624.49     57.31 o 
  -5  11   2     1083.58     1195.27     67.96 o 
  -4  11   2      510.51      661.86     71.56 o 
  -3  11   2     2880.86     2989.40    110.42 o 
  -2  11   2      980.60     1074.83     41.79 o 
  -1  11   2     1849.79     1805.58     56.41 o 
   0  11   2       18.02        6.39     11.12 o 
   1  11   2     2187.36     2174.59     49.94 o 
   2  11   2      969.54     1078.43     70.81 o 
   3  11   2     2939.62     2941.19     90.98 o 
   4  11   2      518.33      562.29     42.88 o 
   5  11   2     1001.25      998.96     57.76 o 
   6  11   2      566.13      423.76     55.45 o 
   7  11   2      142.22      147.23     36.08 o 
   8  11   2      151.11      122.52     36.53 o 
   9  11   2       41.05       44.87     41.04 o 
  10  11   2      145.80      154.60     54.00 o 
  11  11   2       53.17      -11.16     54.64 o 
 -10  12   2      134.92      113.19     60.49 o 
  -9  12   2      357.52      501.16     92.01 o 
  -8  12   2      232.85      245.33     55.89 o 
  -7  12   2      174.45      213.37     50.11 o 
  -6  12   2     1154.94     1355.27     78.25 o 
  -5  12   2      484.09      683.55     59.89 o 
  -4  12   2     1233.17     1265.85     57.98 o 
  -3  12   2     1043.40     1048.48     51.01 o 
  -2  12   2     2222.73     2269.80     74.13 o 
  -1  12   2      339.35      335.67     29.71 o 
   0  12   2      584.69      540.21     39.47 o 
   1  12   2      346.36      364.99     29.62 o 
   2  12   2     2405.72     2375.76     79.03 o 
   3  12   2     1096.34      976.08     84.65 o 
   4  12   2     1159.47     1228.42     72.95 o 
   5  12   2      511.55      544.30     46.51 o 
   6  12   2     1088.34     1141.80     75.58 o 
   7  12   2      139.99      128.31     66.62 o 
   8  12   2      170.77      188.05     42.38 o 
   9  12   2      393.09      444.94     72.62 o 
  10  12   2      123.66       92.67     98.01 o 
 -10  13   2       19.75       10.55     43.34 o 
  -9  13   2      609.46      859.03     97.49 o 
  -8  13   2       60.19      115.22     47.57 o 
  -7  13   2       48.53      103.72     44.87 o 
  -6  13   2      303.35      341.57     48.20 o 
  -5  13   2      752.35      744.36     63.78 o 
  -4  13   2     1780.96     1952.48     74.05 o 
  -3  13   2       59.22       44.62     20.13 o 
  -2  13   2     1374.05     1487.16     60.32 o 
  -1  13   2      206.31      272.23     25.90 o 
   0  13   2      122.46      110.91     19.87 o 
   1  13   2      213.73      196.63     35.08 o 
   2  13   2     1508.19     1572.58     64.66 o 
   3  13   2       55.35       29.93     21.17 o 
   4  13   2     1658.11     1621.63     77.81 o 
   5  13   2      663.65      638.03     51.31 o 
   6  13   2      333.33      370.38     42.31 o 
   7  13   2       38.87       18.52     30.05 o 
   8  13   2       67.53       60.20     43.47 o 
   9  13   2      585.89      784.27    288.37 o 
  10  13   2       19.69       16.92     47.98 o 
  -9  14   2      269.71      275.74     66.97 o 
  -8  14   2      184.82      251.44     60.75 o 
  -7  14   2      295.07      324.44     62.26 o 
  -6  14   2       12.67       32.08     29.34 o 
  -5  14   2      307.13      314.41     45.87 o 
  -4  14   2      714.58      794.92     53.23 o 
  -3  14   2      844.49      969.86     54.96 o 
  -2  14   2     1364.17     1303.02     72.65 o 
  -1  14   2      213.52      154.74     32.17 o 
   0  14   2      755.95      773.18     40.59 o 
   1  14   2      249.17      246.57     31.58 o 
   2  14   2     1170.81     1269.74     61.42 o 
   3  14   2      936.66     1022.73     58.95 o 
   4  14   2      727.84      754.81     55.23 o 
   5  14   2      206.89      200.69     44.16 o 
   6  14   2        1.39      -18.70     24.21 o 
   7  14   2      307.30      378.59     54.97 o 
   8  14   2      191.68      205.75    125.38 o 
   9  14   2      259.87      389.65     92.15 o 
  -8  15   2      178.46      216.56     60.67 o 
  -7  15   2       59.50      119.69     50.76 o 
  -6  15   2      126.21      146.35     33.83 o 
  -5  15   2      504.04      474.86     57.62 o 
  -4  15   2       94.24       57.85     51.38 o 
  -3  15   2      930.86     1019.11    129.98 o 
  -2  15   2       62.02       64.22     42.11 o 
  -1  15   2      483.84      585.01     58.10 o 
   0  15   2      155.00      117.30     41.24 o 
   1  15   2      456.27      459.18     41.86 o 
   2  15   2       68.01      103.05     36.42 o 
   3  15   2      959.75     1025.36     61.29 o 
   4  15   2       79.18       48.77     25.93 o 
   5  15   2      534.79      595.05     54.02 o 
   6  15   2      113.14      182.43     52.73 o 
   7  15   2       52.57       35.40     45.67 o 
   8  15   2      173.72      306.32    137.82 o 
  -7  16   2      110.94       98.33     49.63 o 
  -6  16   2      116.37      144.82     42.74 o 
  -5  16   2       84.11       77.14     35.94 o 
  -4  16   2      230.84      180.84     40.74 o 
  -3  16   2      147.92      141.97     37.69 o 
  -2  16   2      297.92      283.74     44.90 o 
  -1  16   2      131.07      133.77     44.51 o 
   0  16   2        4.51      -31.21     28.60 o 
   1  16   2      114.48      150.01     29.36 o 
   2  16   2      333.58      392.34     45.19 o 
   3  16   2      156.74      172.24     51.59 o 
   4  16   2      273.69      285.14     40.41 o 
   5  16   2       95.89       98.59     32.71 o 
   6  16   2      106.20       44.21     35.36 o 
   7  16   2      109.78       83.69     50.72 o 
  -6  17   2       54.51       46.07     37.21 o 
  -5  17   2      146.85      185.06     64.32 o 
  -4  17   2      183.33      159.59     42.89 o 
  -3  17   2       75.17       69.99     53.66 o 
  -2  17   2      126.49       41.95     42.42 o 
  -1  17   2       23.73       -8.06     31.62 o 
   0  17   2       22.08      -37.32     24.88 o 
   1  17   2       18.16        3.35     35.09 o 
   2  17   2      158.45      119.28     32.38 o 
   3  17   2       72.20       31.04     29.11 o 
   4  17   2      187.78      203.67     38.85 o 
   5  17   2      150.21      117.66     41.53 o 
   6  17   2       90.14      116.63     43.77 o 
  -5  18   2       62.69       54.92     38.57 o 
  -4  18   2       94.12      138.54     42.21 o 
  -3  18   2      288.31      265.20     49.72 o 
  -2  18   2      100.92       79.57     46.48 o 
  -1  18   2      914.31      858.86    109.77 o 
   0  18   2       42.12       29.58     52.74 o 
   1  18   2      918.29      694.80     86.93 o 
   2  18   2      106.79       82.30     47.18 o 
   3  18   2      298.89      192.76     45.57 o 
   4  18   2       89.83      100.43     40.95 o 
   5  18   2       54.61       63.32     40.38 o 
  -3  19   2      197.66      148.12     54.92 o 
  -2  19   2       72.09       40.86     44.30 o 
  -1  19   2      115.36       69.82     71.42 o 
   0  19   2       20.55       75.20     48.59 o 
   1  19   2       99.41       79.93     48.05 o 
   2  19   2       68.26       29.67     44.34 o 
   3  19   2      199.26      136.44     56.04 o 
   1   0   3     9977.50     8945.02    200.35 o 
   2   0   3     1638.29     1937.54     67.35 o 
   3   0   3       93.62       91.77     15.85 o 
   4   0   3      705.13      558.17     47.71 o 
   5   0   3      879.32      815.59     44.04 o 
   6   0   3     3345.33     3174.16    114.60 o 
   7   0   3     7325.34     7436.24    188.15 o 
   8   0   3     4944.17     4822.56    134.48 o 
   9   0   3      286.39      273.69     32.46 o 
  10   0   3      146.41       98.37     28.12 o 
  11   0   3      212.09      307.78     77.81 o 
  12   0   3      221.69      309.27    137.23 o 
  13   0   3       12.12       36.41     43.95 o 
 -13   1   3       73.46       57.34     43.74 o 
 -12   1   3      738.58      746.94    114.89 o 
 -11   1   3      345.04      245.28     40.44 o 
 -10   1   3     1117.46      987.75    102.50 o 
  -9   1   3      243.03      234.05     39.69 o 
  -8   1   3     1876.59     1865.95     60.36 o 
  -7   1   3     1151.68     1123.29     41.97 o 
  -6   1   3     2501.82     2710.28     64.21 o 
  -5   1   3     1869.02     1998.73     89.15 o 
  -4   1   3      888.71      849.87     39.13 o 
  -3   1   3      935.00     1235.30     42.20 o 
  -2   1   3     5704.89     5991.43    136.84 o 
  -1   1   3     1675.28     1902.89     43.70 o 
   0   1   3      510.86      403.59     17.25 o 
   1   1   3     1687.07     1889.53     39.74 o 
   2   1   3     5081.60     5320.77    134.52 o 
   3   1   3      963.93     1256.73     41.14 o 
   4   1   3      817.63      766.85     40.00 o 
   5   1   3     1931.49     2195.64     67.23 o 
   6   1   3     2476.65     2749.95    106.29 o 
   7   1   3     1090.22     1098.60     43.48 o 
   8   1   3     1911.55     1810.72     60.88 o 
   9   1   3      254.77      252.41     45.35 o 
  10   1   3     1149.38     1226.42     79.42 o 
  11   1   3      421.91      396.81     88.89 o 
  12   1   3      712.94      677.25     81.32 o 
  13   1   3       82.52       79.36     44.04 o 
 -13   2   3       29.35      -29.27     98.98 o 
 -12   2   3      127.82       54.58     41.64 o 
 -11   2   3      485.79      484.81     63.01 o 
 -10   2   3      195.15      195.30     45.08 o 
  -9   2   3        1.61       -3.27     22.96 o 
  -8   2   3     1037.07     1103.26     51.96 o 
  -7   2   3      327.63      345.67     24.32 o 
  -6   2   3     7620.96     7677.53    148.19 o 
  -5   2   3     6554.80     6866.99    176.39 o 
  -4   2   3     6392.73     6068.25    160.00 o 
  -2   2   3     1918.14     1687.43     46.14 o 
  -1   2   3     6520.96     5791.22    113.95 o 
   0   2   3     1278.97     1144.05     26.77 o 
   1   2   3     7677.41     6860.20    103.42 o 
   2   2   3     2656.01     2243.77     68.77 o 
   3   2   3      889.84      943.35     34.28 o 
   4   2   3     6678.09     6576.31    156.22 o 
   5   2   3     6466.71     6816.94    170.33 o 
   6   2   3     7487.31     7568.71    239.16 o 
   7   2   3      386.72      367.71     27.56 o 
   8   2   3      971.72     1067.09     44.84 o 
   9   2   3        2.14        1.20     15.13 o 
  10   2   3      254.54      251.66     46.90 o 
  11   2   3      438.12      412.22     84.40 o 
  12   2   3      149.29      130.35     69.86 o 
  13   2   3       35.59       82.24     42.18 o 
 -13   3   3       34.15       66.15     57.47 o 
 -12   3   3      168.35      170.77     50.30 o 
 -11   3   3       26.49       18.06     33.51 o 
 -10   3   3      389.73      431.44     58.87 o 
  -9   3   3      781.41      669.00     65.86 o 
  -8   3   3      704.90      766.52     63.73 o 
  -7   3   3     3612.62     3773.45    110.16 o 
  -6   3   3      260.16      190.59     15.33 o 
  -5   3   3     9684.60    10148.09    251.74 o 
  -4   3   3      191.85      282.06     25.16 o 
  -3   3   3     2268.26     2140.47    104.69 o 
  -2   3   3     2778.38     2999.67     75.70 o 
  -1   3   3    20255.95    21512.82    365.42 o 
   0   3   3    38645.14    41192.36    692.02 o 
   1   3   3    20009.32    21268.44    364.59 o 
   2   3   3     2957.68     3236.55    119.45 o 
   3   3   3     1655.48     1554.87     48.53 o 
   4   3   3      385.40      491.66     22.72 o 
   5   3   3     9532.73    10283.45    242.82 o 
   6   3   3      276.11      225.89     28.83 o 
   7   3   3     3516.72     3594.25    105.54 o 
   8   3   3      690.20      667.84     38.34 o 
   9   3   3      804.58      719.87     52.44 o 
  10   3   3      384.78      378.77     57.30 o 
  11   3   3       36.79       38.30     35.01 o 
  12   3   3      162.17      156.50     69.08 o 
  13   3   3       35.64       55.13     59.71 o 
 -13   4   3      551.58      877.49     95.36 o 
 -12   4   3      562.04      591.99    127.28 o 
 -11   4   3      561.08      687.98     77.45 o 
 -10   4   3      621.24      636.34    176.06 o 
  -9   4   3     1022.54      938.02     78.14 o 
  -8   4   3     2962.18     3213.70    268.02 o 
  -7   4   3     2958.95     2863.78    124.46 o 
  -6   4   3     3199.95     3235.58     83.76 o 
  -5   4   3      213.94      226.17     15.36 o 
  -4   4   3     3172.93     3449.30     97.88 o 
  -3   4   3      578.43      592.74     27.08 o 
  -2   4   3    11268.88    11709.50    240.72 o 
  -1   4   3     7941.85     8649.87    154.45 o 
   0   4   3     4554.94     3652.22     72.62 o 
   1   4   3     7529.75     8377.02    152.72 o 
   2   4   3    11868.58    11998.42    209.69 o 
   3   4   3      537.38      644.01     36.54 o 
   4   4   3     2838.68     2955.67    312.61 o 
   5   4   3      258.79      302.42     29.40 o 
   6   4   3     3149.23     3165.49    117.72 o 
   7   4   3     3077.01     3010.08     84.07 o 
   8   4   3     3078.83     3119.92    108.39 o 
   9   4   3      972.06      951.26     61.52 o 
  10   4   3      489.56      455.68     60.98 o 
  11   4   3      650.21      637.15     74.21 o 
  12   4   3      606.84      678.74     81.61 o 
  13   4   3      510.50      583.37    119.52 o 
 -13   5   3      136.83      123.72     62.93 o 
 -12   5   3       58.66       60.37     41.71 o 
 -11   5   3      364.76      448.55     64.85 o 
 -10   5   3      286.40      314.38     55.35 o 
  -9   5   3     2164.87     2215.72    116.60 o 
  -8   5   3      798.89      815.28     68.97 o 
  -7   5   3     1441.53     1239.57     76.02 o 
  -6   5   3     1162.36     1213.87     75.18 o 
  -5   5   3     5941.22     5669.90    156.12 o 
  -4   5   3     1513.46     1482.23     59.11 o 
  -3   5   3     2587.40     2591.92     69.62 o 
  -2   5   3     7235.07     7557.32    156.70 o 
  -1   5   3     4088.39     4300.61     86.21 o 
   0   5   3     8618.46     9139.15    165.73 o 
   1   5   3     4048.83     4273.13     84.49 o 
   2   5   3     6627.87     7000.24    133.51 o 
   3   5   3     2547.73     2533.19     76.69 o 
   4   5   3     1657.63     1679.07     85.76 o 
   5   5   3     5693.92     5531.96    180.88 o 
   6   5   3     1152.86     1118.52     58.62 o 
   7   5   3     1664.99     1474.19     65.79 o 
   8   5   3      684.82      583.32     49.16 o 
   9   5   3     2021.85     2069.63     89.71 o 
  10   5   3      236.57      157.36     42.88 o 
  11   5   3      341.39      322.48     77.08 o 
  12   5   3       62.97       83.21     46.25 o 
  13   5   3      136.25       72.79     66.44 o 
 -12   6   3        0.49       11.26     36.85 o 
 -11   6   3      309.00      302.34     59.02 o 
 -10   6   3       45.77       38.82     34.06 o 
  -9   6   3      352.05      419.11     58.10 o 
  -8   6   3      157.53      191.74     55.47 o 
  -7   6   3       34.20       52.74     35.76 o 
  -6   6   3      650.71      675.61     47.06 o 
  -5   6   3       33.72        4.75     14.51 o 
  -4   6   3     6490.70     6868.18    156.35 o 
  -3   6   3     1364.57     1418.19     63.58 o 
  -2   6   3     8526.65     8793.52    165.72 o 
  -1   6   3     6651.71     6993.85    140.98 o 
   0   6   3     3664.19     3652.33     76.30 o 
   1   6   3     7599.94     8052.73    141.15 o 
   2   6   3     8431.33     8817.14    161.83 o 
   3   6   3     1234.27     1265.88     70.18 o 
   4   6   3     6447.00     6607.47    210.32 o 
   5   6   3       15.28       28.21     15.65 o 
   6   6   3      544.21      386.57     68.30 o 
   7   6   3       36.72       56.11     22.86 o 
   8   6   3      148.45      173.40     31.97 o 
   9   6   3      423.70      428.83     46.73 o 
  10   6   3       45.40        3.62     28.53 o 
  11   6   3      290.27      256.75     54.37 o 
  12   6   3        1.76      -36.35     33.24 o 
 -12   7   3      220.60      318.85     64.79 o 
 -11   7   3      144.81      137.33     48.46 o 
 -10   7   3      126.71       92.29     69.32 o 
  -9   7   3       12.30       35.72     27.97 o 
  -8   7   3      195.33      174.65     73.66 o 
  -7   7   3      324.35      296.10     53.08 o 
  -6   7   3       34.74       30.99     22.16 o 
  -5   7   3       71.29       56.86     24.00 o 
  -4   7   3     8399.29     8565.14    189.50 o 
  -3   7   3      456.85      571.45     32.98 o 
  -2   7   3     3845.79     3730.69     81.08 o 
  -1   7   3      487.38      570.62     24.70 o 
   0   7   3     4513.78     4605.60    108.58 o 
   1   7   3      390.66      423.17     20.90 o 
   2   7   3     3678.14     3477.88     75.84 o 
   3   7   3      394.03      498.23     23.23 o 
   4   7   3     8197.58     8105.18    213.21 o 
   5   7   3       97.97       87.32     19.86 o 
   6   7   3       28.17       19.66     18.01 o 
   7   7   3      319.15      256.23     34.67 o 
   8   7   3      238.26      210.23     36.61 o 
   9   7   3        7.74       -2.01     23.42 o 
  10   7   3      133.29      123.09     34.92 o 
  11   7   3      148.65      198.86     53.72 o 
  12   7   3      213.63      228.67     60.59 o 
 -12   8   3       80.66       31.96     43.23 o 
 -11   8   3       30.05       88.06     45.72 o 
 -10   8   3      975.04     1145.02    161.18 o 
  -9   8   3      557.37      535.34     68.81 o 
  -8   8   3      330.37      327.05     56.39 o 
  -7   8   3      669.17      718.61    137.38 o 
  -6   8   3     1105.39     1034.47     73.00 o 
  -5   8   3      703.33      742.74     43.93 o 
  -4   8   3    11694.29    11779.73    253.50 o 
  -3   8   3     6995.45     6905.55    160.56 o 
  -2   8   3     5213.39     5339.36    115.28 o 
  -1   8   3     3248.18     3248.26     73.88 o 
   0   8   3     1381.37     1270.79     38.40 o 
   1   8   3     3157.35     3142.15     71.31 o 
   2   8   3     5627.68     5793.26    112.06 o 
   3   8   3     6804.67     6848.03    150.36 o 
   4   8   3    11300.68    11324.27    283.85 o 
   5   8   3      644.04      642.40     86.54 o 
   6   8   3     1069.57     1075.50     58.88 o 
   7   8   3      644.95      647.31     54.26 o 
   8   8   3      330.09      398.14     45.70 o 
   9   8   3      547.55      628.75     58.88 o 
  10   8   3      890.91     1046.85     97.48 o 
  11   8   3       20.10       66.59     46.54 o 
  12   8   3       61.98      -20.59     37.77 o 
 -12   9   3      268.18      384.14     73.22 o 
 -11   9   3      365.35      451.38     75.69 o 
 -10   9   3     1093.42     1153.30    101.65 o 
  -9   9   3     1101.42     1161.93     97.28 o 
  -8   9   3      173.22      200.03     59.18 o 
  -7   9   3      252.16      216.14     44.63 o 
  -6   9   3        3.99        2.85     22.22 o 
  -5   9   3      433.63      427.93     36.32 o 
  -4   9   3     1725.66     1728.92     64.03 o 
  -3   9   3     3466.10     3403.79     83.37 o 
  -2   9   3       55.15       42.91     21.98 o 
  -1   9   3      643.06      620.06     28.98 o 
   0   9   3       88.63       96.56     10.86 o 
   1   9   3      695.94      601.85     27.01 o 
   2   9   3       30.06       23.49     10.39 o 
   3   9   3     3345.11     3379.49    104.88 o 
   4   9   3     1719.75     1722.16     92.40 o 
   5   9   3      445.37      495.36     83.23 o 
   6   9   3       14.15       32.28     23.16 o 
   7   9   3      294.02      283.46     42.53 o 
   8   9   3      245.78      251.18     46.37 o 
   9   9   3     1112.10     1203.26     79.05 o 
  10   9   3     1061.42     1062.37    101.15 o 
  11   9   3      398.67      388.61     70.42 o 
  12   9   3      243.66      225.81    121.52 o 
 -11  10   3       85.34      123.14     54.04 o 
 -10  10   3      580.19      681.77     84.67 o 
  -9  10   3      131.89      111.87     42.78 o 
  -8  10   3      546.94      559.91     70.31 o 
  -7  10   3      395.28      398.18     58.05 o 
  -6  10   3     1222.19     1353.04    276.17 o 
  -5  10   3     2200.68     2184.42     90.37 o 
  -4  10   3     6389.66     6215.72    157.86 o 
  -3  10   3     1576.68     1474.32     68.80 o 
  -2  10   3     2417.34     2425.87     65.39 o 
  -1  10   3     2749.22     2692.52     71.66 o 
   0  10   3     1611.13     1446.97     45.11 o 
   1  10   3     3145.47     3148.27     71.84 o 
   2  10   3     2349.17     2410.35     61.27 o 
   3  10   3     1588.46     1394.91     62.22 o 
   4  10   3     6343.08     6444.60    226.61 o 
   5  10   3     2215.57     2175.84     78.00 o 
   6  10   3     1263.41     1146.24     69.53 o 
   7  10   3      350.73      324.78     44.23 o 
   8  10   3      516.93      508.60     54.40 o 
   9  10   3      108.97      149.11     38.19 o 
  10  10   3      555.97      561.91     95.52 o 
  11  10   3       76.26       87.08     50.56 o 
 -11  11   3       43.34       67.92     47.63 o 
 -10  11   3       13.62        5.17     40.15 o 
  -9  11   3       84.54       99.79     73.62 o 
  -8  11   3      157.70      162.16     46.46 o 
  -7  11   3     1024.38     1063.30     91.06 o 
  -6  11   3      377.12      388.55     46.35 o 
  -5  11   3     1581.15     1572.74     77.60 o 
  -4  11   3     1899.66     2009.03     65.42 o 
  -3  11   3     2976.23     3068.51     81.58 o 
  -2  11   3     1899.91     1917.16     57.99 o 
  -1  11   3     3196.59     3090.44     89.91 o 
   0  11   3      329.09      406.00     26.67 o 
   1  11   3     3235.22     3213.00     76.85 o 
   2  11   3     1894.48     1791.81     61.38 o 
   3  11   3     3066.83     2977.21    134.14 o 
   4  11   3     1973.20     2172.97    185.14 o 
   5  11   3     1472.92     1569.37     82.01 o 
   6  11   3      316.02      323.56     52.84 o 
   7  11   3      947.47     1069.67     74.73 o 
   8  11   3      169.93      105.75     36.39 o 
   9  11   3       84.28      118.95     39.59 o 
  10  11   3       13.17       22.88     42.27 o 
  11  11   3       51.21       35.24     44.99 o 
 -10  12   3      426.78      407.69     74.19 o 
  -9  12   3      283.98      311.69     64.12 o 
  -8  12   3      110.94       40.25     38.98 o 
  -7  12   3      392.84      485.02     68.48 o 
  -6  12   3      417.18      460.86     51.98 o 
  -5  12   3      538.71      424.84     67.83 o 
  -4  12   3      454.54      508.40     41.71 o 
  -3  12   3      201.41      247.90     42.60 o 
  -2  12   3      308.23      317.26     40.72 o 
  -1  12   3      608.26      589.95     39.87 o 
   0  12   3      416.38      391.33     27.77 o 
   1  12   3      628.43      581.89     31.26 o 
   2  12   3      280.63      205.36     55.13 o 
   3  12   3      206.06      192.31     42.45 o 
   4  12   3      516.92      483.57     42.34 o 
   5  12   3      556.81      542.36     46.24 o 
   6  12   3      357.53      436.13     57.91 o 
   7  12   3      402.89      484.75     54.81 o 
   8  12   3      139.41      142.85     39.42 o 
   9  12   3      264.22      269.20     50.70 o 
  10  12   3      459.78      422.19     77.06 o 
 -10  13   3       51.19       78.95     50.39 o 
  -9  13   3      132.54      133.40     52.43 o 
  -8  13   3      117.28       58.47     42.40 o 
  -7  13   3      215.98      162.17     48.90 o 
  -6  13   3       62.58       76.99     31.48 o 
  -5  13   3     1733.59     1702.62     73.17 o 
  -4  13   3      642.24      695.29     48.93 o 
  -3  13   3     1006.42     1163.98     55.13 o 
  -2  13   3      541.30      551.40     42.55 o 
  -1  13   3       16.97        7.99     14.81 o 
   0  13   3      276.69      299.74     30.12 o 
   1  13   3       25.48       86.54     24.90 o 
   2  13   3      561.07      485.44    198.46 o 
   3  13   3     1103.57     1029.45     63.20 o 
   4  13   3      642.47      707.41     51.66 o 
   5  13   3     1715.42     1907.81    122.13 o 
   6  13   3       59.86       13.35     28.84 o 
   7  13   3      264.84      260.96     44.48 o 
   8  13   3      125.32       75.48     36.56 o 
   9  13   3      117.20      162.91     57.26 o 
  10  13   3       48.00       82.72     54.56 o 
  -9  14   3      151.37      258.25     66.18 o 
  -8  14   3      116.38      160.07     51.99 o 
  -7  14   3       69.37      -27.00     76.64 o 
  -6  14   3       95.89       88.98     28.80 o 
  -5  14   3        0.96       43.84     24.63 o 
  -4  14   3      216.99      251.66     34.01 o 
  -3  14   3      223.08      262.90     33.15 o 
  -2  14   3       85.47       81.98     27.93 o 
  -1  14   3      365.45      391.40     43.45 o 
   0  14   3       43.12       12.37     22.89 o 
   1  14   3      335.99      342.80     35.74 o 
   2  14   3       77.93       83.72     29.63 o 
   3  14   3      230.94      259.06     34.87 o 
   4  14   3      214.83      162.73     31.81 o 
   5  14   3        1.55       18.64     23.94 o 
   6  14   3      111.02      134.99     33.84 o 
   7  14   3       59.95       27.19     52.12 o 
   8  14   3      116.28      135.13     44.48 o 
   9  14   3      121.55      116.04     96.64 o 
  -8  15   3        3.41        1.37     43.31 o 
  -7  15   3      220.80      230.17     48.27 o 
  -6  15   3       24.28       18.78     26.51 o 
  -5  15   3      120.45      114.95     30.81 o 
  -4  15   3      386.69      419.81     52.95 o 
  -3  15   3     1228.29     1345.25    158.77 o 
  -2  15   3      387.59      347.74     45.31 o 
  -1  15   3      729.16      706.61     82.22 o 
   0  15   3      382.97      377.26     63.28 o 
   1  15   3      777.31      723.20     62.58 o 
   2  15   3      320.90      332.14     45.97 o 
   3  15   3     1220.03     1285.51     86.11 o 
   4  15   3      424.08      466.30     47.10 o 
   5  15   3      132.71      155.72     34.45 o 
   6  15   3       13.45       -8.45     26.45 o 
   7  15   3      240.75      173.52    100.67 o 
   8  15   3        2.38       24.35     46.49 o 
  -7  16   3       16.58       26.40     33.92 o 
  -6  16   3      466.76      387.47     57.47 o 
  -5  16   3      207.68      233.89     58.59 o 
  -4  16   3      431.46      469.61     56.92 o 
  -3  16   3      346.50      351.42     47.98 o 
  -2  16   3      404.47      392.04     49.10 o 
  -1  16   3      233.16      261.39     61.37 o 
   0  16   3      289.51      263.03     54.81 o 
   1  16   3      155.91      193.00     32.32 o 
   2  16   3      448.60      462.10     49.29 o 
   3  16   3      310.81      357.60     42.95 o 
   4  16   3      505.29      488.43     48.96 o 
   5  16   3      229.08      196.64     37.56 o 
   6  16   3      431.34      520.04     55.08 o 
   7  16   3       22.72       14.72     35.17 o 
  -6  17   3       24.55       21.60     33.97 o 
  -5  17   3      142.60      126.30     45.54 o 
  -4  17   3      158.31      150.06     39.87 o 
  -3  17   3      266.16      283.64     46.92 o 
  -2  17   3      224.24      218.68     54.67 o 
  -1  17   3       89.71      120.22     45.47 o 
   0  17   3       51.98       63.41     61.86 o 
   1  17   3       79.49       81.40     43.19 o 
   2  17   3      234.87      235.07     36.97 o 
   3  17   3      251.33      218.55     36.34 o 
   4  17   3      155.90      113.74     34.43 o 
   5  17   3      146.06      103.87     35.24 o 
   6  17   3       31.55       68.13     34.70 o 
  -5  18   3       15.77       17.48     35.46 o 
  -4  18   3      200.86      222.06     49.48 o 
  -3  18   3       67.68       98.59     76.30 o 
  -2  18   3      227.09      180.66     80.79 o 
  -1  18   3      288.34      333.72     63.09 o 
   0  18   3      275.98      329.99     69.81 o 
   1  18   3      278.93      196.56     54.88 o 
   2  18   3      232.15      295.41     86.35 o 
   3  18   3       60.25       30.64     29.33 o 
   4  18   3      187.73      141.32     37.82 o 
   5  18   3       25.19       36.68     32.41 o 
  -3  19   3       14.32      -20.85     43.18 o 
  -2  19   3      548.59      385.88     73.67 o 
  -1  19   3       36.09      -41.05     35.59 o 
   0  19   3      392.87      362.50     69.37 o 
   1  19   3       52.38      122.10     53.24 o 
   2  19   3      555.55      477.21     74.96 o 
   3  19   3       14.54       44.73     45.90 o 
   0   0   4    11069.58    10831.49    360.42 o 
   1   0   4      193.63      231.67     11.84 o 
   2   0   4      427.62      376.95     29.84 o 
   3   0   4     4347.42     4811.77    150.30 o 
   4   0   4     2224.47     2000.56     76.84 o 
   5   0   4     1721.61     1398.59     63.02 o 
   6   0   4      619.78      639.38    110.89 o 
   7   0   4     6356.37     6349.83    206.73 o 
   8   0   4      178.79      201.29     23.40 o 
   9   0   4     1732.01     1719.10     61.36 o 
  10   0   4        0.09        8.28     21.59 o 
  11   0   4     1327.03     1240.31     98.37 o 
  12   0   4      100.05      -10.38     34.41 o 
  13   0   4      645.18      851.12    244.41 o 
 -13   1   4       23.20       52.20     41.38 o 
 -12   1   4       20.75       -3.74     33.41 o 
 -11   1   4      499.97      461.31     51.14 o 
 -10   1   4      431.37      457.75     57.69 o 
  -9   1   4      688.30      696.14     62.28 o 
  -8   1   4      374.75      327.62     27.47 o 
  -7   1   4     6036.12     6078.53    126.59 o 
  -6   1   4     6934.05     7117.27    180.09 o 
  -5   1   4     4335.50     4573.71    124.12 o 
  -4   1   4     5121.06     5180.43    131.32 o 
  -3   1   4     1470.07     1323.68     43.60 o 
  -2   1   4     4261.68     3832.94    100.03 o 
  -1   1   4     1405.47     1632.88     38.97 o 
   0   1   4     5691.00     6846.31    135.55 o 
   1   1   4     1248.70     1453.79     34.04 o 
   2   1   4     4921.41     4317.36     88.13 o 
   3   1   4     1251.73     1107.31     40.92 o 
   4   1   4     4985.85     4838.05    151.95 o 
   5   1   4     4409.95     4443.78    121.57 o 
   6   1   4     6598.38     6556.57    175.61 o 
   7   1   4     6266.86     6486.49    414.47 o 
   8   1   4      456.21      420.28     31.02 o 
   9   1   4      637.91      658.57     39.89 o 
  10   1   4      409.32      381.14     52.92 o 
  11   1   4      479.77      593.03    106.74 o 
  12   1   4       31.59       19.20     37.04 o 
  13   1   4       20.47       22.02     41.64 o 
 -13   2   4       40.44        2.08     40.48 o 
 -12   2   4      293.62      270.34     68.30 o 
 -11   2   4       64.50       75.89     36.68 o 
 -10   2   4       19.36        8.98     27.82 o 
  -9   2   4      192.56      237.63     42.03 o 
  -8   2   4      355.49      309.77     44.57 o 
  -7   2   4      122.29      146.37     16.45 o 
  -6   2   4      747.94      811.88     42.90 o 
  -5   2   4      300.62      332.95     38.62 o 
  -4   2   4       18.83       14.75     10.68 o 
  -3   2   4     2550.89     2719.52     74.17 o 
  -2   2   4      184.53      272.76     14.29 o 
  -1   2   4    15929.17    15525.89    283.17 o 
   0   2   4     4149.60     4029.34     68.76 o 
   1   2   4    18064.20    17505.70    280.45 o 
   2   2   4      144.66      176.48     12.20 o 
   3   2   4     2249.37     2294.71     69.27 o 
   4   2   4        2.19       11.28      8.90 o 
   5   2   4      189.97      193.32     27.79 o 
   6   2   4      834.28      830.44     39.18 o 
   7   2   4      107.72       71.06     23.25 o 
   8   2   4      373.49      378.48     30.61 o 
   9   2   4      196.66      183.11     37.60 o 
  10   2   4       16.88        7.24     22.25 o 
  11   2   4       64.57      177.38     67.32 o 
  12   2   4      300.43      285.49     89.67 o 
  13   2   4       32.53      -34.27     33.17 o 
 -13   3   4       57.82      121.71     48.32 o 
 -12   3   4     1029.28     1017.16     93.50 o 
 -11   3   4       49.72      105.56     40.54 o 
 -10   3   4      204.29      314.07     52.05 o 
  -9   3   4      414.81      397.97     53.92 o 
  -8   3   4      369.49      340.49     46.23 o 
  -7   3   4      401.64      379.21     22.87 o 
  -6   3   4      573.43      646.64     76.11 o 
  -5   3   4      904.16      964.68     55.45 o 
  -4   3   4     1416.97     1478.41     54.15 o 
  -3   3   4       81.76      107.89     15.72 o 
  -2   3   4    17221.98    17699.71    308.12 o 
  -1   3   4     1764.48     1804.16     41.06 o 
   0   3   4     1012.39     1315.81     32.22 o 
   1   3   4     1716.46     1758.54     35.68 o 
   2   3   4    17132.69    17795.32    301.73 o 
   3   3   4       89.68      128.14     13.96 o 
   4   3   4     1368.74     1379.74     47.58 o 
   5   3   4      851.54      951.77     39.02 o 
   6   3   4      541.08      601.29     33.05 o 
   7   3   4      432.02      423.88     40.98 o 
   8   3   4      368.19      467.71     33.72 o 
   9   3   4      400.21      296.92     36.81 o 
  10   3   4      184.44      170.93     34.37 o 
  11   3   4       70.65      131.84     41.15 o 
  12   3   4     1024.34     1463.24    165.97 o 
  13   3   4       63.89       88.20     75.81 o 
 -13   4   4       46.87       12.05     37.89 o 
 -12   4   4       68.85      -10.37     40.97 o 
 -11   4   4       13.78        4.91     41.86 o 
 -10   4   4      912.21      991.92     82.72 o 
  -9   4   4       26.06       -3.81     26.04 o 
  -8   4   4     3005.44     2899.54    129.69 o 
  -7   4   4      168.78      195.15     29.46 o 
  -6   4   4     5650.38     5454.89    110.48 o 
  -5   4   4        1.16        2.31     12.08 o 
  -4   4   4     8169.10     8694.33    212.86 o 
  -3   4   4      729.82      731.08     30.34 o 
  -2   4   4     4856.34     4912.46    100.58 o 
  -1   4   4     1499.19     1585.37     40.30 o 
   0   4   4        0.28       -3.97      6.24 o 
   1   4   4     1687.26     1745.37     40.55 o 
   2   4   4     5237.37     5330.76     88.64 o 
   3   4   4      796.72      724.24     32.97 o 
   4   4   4     7551.06     8198.57    202.44 o 
   5   4   4        8.83        2.00      9.90 o 
   6   4   4     5276.55     5356.94    243.73 o 
   7   4   4      178.99      221.30     40.78 o 
   8   4   4     2997.12     2935.88    120.47 o 
   9   4   4       31.77       28.57     22.98 o 
  10   4   4      747.49      653.11     56.57 o 
  11   4   4       14.04       26.68     36.22 o 
  12   4   4       62.83       46.55     40.76 o 
  13   4   4       42.71       80.59     68.69 o 
 -13   5   4       10.24       19.89     49.86 o 
 -12   5   4      442.41      493.57    136.01 o 
 -11   5   4       29.14       -7.48     36.15 o 
 -10   5   4      370.20      424.94     61.12 o 
  -9   5   4     1551.75     1422.10    120.55 o 
  -8   5   4     1644.90     1732.17    101.47 o 
  -7   5   4      433.84      440.45     68.54 o 
  -6   5   4     2181.79     2438.52     88.47 o 
  -5   5   4      509.13      574.52     39.63 o 
  -4   5   4     1808.93     2051.63     72.60 o 
  -3   5   4     3313.45     3288.92     84.00 o 
  -2   5   4     1244.33     1388.49     38.96 o 
  -1   5   4     1322.84     1245.26     41.61 o 
   0   5   4      169.38      129.60     12.08 o 
   1   5   4     1238.59     1143.09     34.33 o 
   2   5   4     1200.03     1375.09     36.83 o 
   3   5   4     3355.75     3245.03     88.43 o 
   4   5   4     1912.92     2041.85     90.76 o 
   5   5   4      494.76      535.84     26.07 o 
   6   5   4     2250.83     2393.01     99.02 o 
   7   5   4      428.89      320.32     65.27 o 
   8   5   4     1649.77     1673.36     95.01 o 
   9   5   4     1580.85     1579.84     76.55 o 
  10   5   4      277.75      368.02     51.83 o 
  11   5   4       27.83       49.19     38.52 o 
  12   5   4      513.17      656.23    123.77 o 
  13   5   4       15.66      -61.08     52.59 o 
 -12   6   4       53.46       69.37     41.65 o 
 -11   6   4      302.84      261.09     77.03 o 
 -10   6   4      167.38      197.81     48.53 o 
  -9   6   4       83.73       80.61     72.98 o 
  -8   6   4      447.94      504.50     59.33 o 
  -7   6   4     1009.60      984.00     69.11 o 
  -6   6   4      947.95      882.65     51.05 o 
  -5   6   4     4131.64     3976.15    133.50 o 
  -4   6   4     1954.63     1945.63     73.67 o 
  -3   6   4     9056.19     8876.58    191.44 o 
  -2   6   4      717.95      789.46     30.19 o 
  -1   6   4    12224.09    11266.52    205.99 o 
   0   6   4     1354.55     1605.97     42.18 o 
   1   6   4    12121.92    11358.56    204.60 o 
   2   6   4      879.62      959.49     31.71 o 
   3   6   4     8677.98     8659.89    184.08 o 
   4   6   4     2177.68     2260.15     87.19 o 
   5   6   4     4193.41     3892.30    175.62 o 
   6   6   4      962.56      931.32    126.69 o 
   7   6   4     1089.77      747.67     98.74 o 
   8   6   4      348.73      374.17     43.70 o 
   9   6   4       56.51       49.37     26.30 o 
  10   6   4      187.44      158.59     35.16 o 
  11   6   4      302.90      190.65     97.42 o 
  12   6   4       55.74       55.70     43.32 o 
 -12   7   4      126.03      105.23     49.40 o 
 -11   7   4       40.30       36.64     47.37 o 
 -10   7   4      224.80      165.48     64.79 o 
  -9   7   4      263.84      339.06     57.01 o 
  -8   7   4     1080.52     1094.10    151.09 o 
  -7   7   4      414.84      435.58    114.25 o 
  -6   7   4     1640.91     1572.33     85.94 o 
  -5   7   4      375.12      462.65     39.75 o 
  -4   7   4     7247.94     7151.31    166.41 o 
  -3   7   4     7420.36     7236.48    146.87 o 
  -2   7   4    10441.93     9997.43    183.32 o 
  -1   7   4      725.75      649.14     44.35 o 
   0   7   4     4230.11     3871.61     82.86 o 
   1   7   4      719.74      666.22     25.87 o 
   2   7   4     9530.04     9338.77    178.85 o 
   3   7   4     7569.79     7526.61    160.08 o 
   4   7   4     7348.18     7125.36    226.46 o 
   5   7   4      315.78      397.35     37.24 o 
   6   7   4     1764.07     1931.48    138.94 o 
   7   7   4      432.94      428.81     51.14 o 
   8   7   4     1007.61     1063.93     67.58 o 
   9   7   4      242.42      236.20     39.62 o 
  10   7   4      236.68      302.23     68.06 o 
  11   7   4       36.69       31.15     44.88 o 
  12   7   4      129.28      120.22     53.37 o 
 -12   8   4      129.55      121.40     50.00 o 
 -11   8   4     1604.89     1599.11    120.93 o 
 -10   8   4       13.65        7.03     34.06 o 
  -9   8   4     1272.52     1433.01    206.21 o 
  -8   8   4       59.58       41.98     31.84 o 
  -7   8   4     1841.87     1915.97    105.62 o 
  -6   8   4       16.36       -6.79     26.37 o 
  -5   8   4      679.75      599.35     40.42 o 
  -4   8   4      539.87      529.36     37.91 o 
  -3   8   4      206.22      252.14     22.06 o 
  -2   8   4      960.82     1094.35     37.72 o 
  -1   8   4     1102.24     1101.57     37.24 o 
   0   8   4     2556.11     2633.10     63.63 o 
   1   8   4     1158.64     1064.63     35.10 o 
   2   8   4      962.07      994.78     34.06 o 
   3   8   4      214.22      236.91     18.73 o 
   4   8   4      536.67      653.38     39.44 o 
   5   8   4      828.52      700.84     89.47 o 
   6   8   4       14.45        3.02     32.20 o 
   7   8   4     1982.03     2127.81     98.87 o 
   8   8   4       58.23       76.54     28.52 o 
   9   8   4     1323.39     1382.84     81.61 o 
  10   8   4       17.78       -2.47     27.75 o 
  11   8   4     1598.15     1607.67    118.52 o 
  12   8   4      127.00       64.13     48.13 o 
 -11   9   4      592.17      606.35     83.52 o 
 -10   9   4      130.34       77.14     65.32 o 
  -9   9   4      710.96      696.60     79.37 o 
  -8   9   4       13.80       18.06     31.91 o 
  -7   9   4     1052.28     1106.20    137.47 o 
  -6   9   4      542.18      462.61     46.05 o 
  -5   9   4     4536.74     4246.88    163.27 o 
  -4   9   4      101.68      114.04     21.58 o 
  -3   9   4     1228.26     1252.13     44.69 o 
  -2   9   4     2059.81     2036.48     69.16 o 
  -1   9   4      609.08      612.24     30.15 o 
   0   9   4      331.85      274.25     21.75 o 
   1   9   4      653.04      690.53     46.22 o 
   2   9   4     1940.93     1805.11     51.12 o 
   3   9   4     1225.71     1290.52     56.26 o 
   4   9   4      168.31      166.93     39.71 o 
   5   9   4     4479.68     3852.62    235.43 o 
   6   9   4      578.42      524.82     87.32 o 
   7   9   4     1016.33      954.41     66.27 o 
   8   9   4       18.44      -32.45     23.54 o 
   9   9   4      646.72      808.82     68.93 o 
  10   9   4      144.25      126.60     38.33 o 
  11   9   4      573.79      656.70    130.50 o 
 -11  10   4      432.67      398.24     75.62 o 
 -10  10   4       10.91       53.90     44.13 o 
  -9  10   4      444.05      475.79     68.88 o 
  -8  10   4       53.67       90.63     39.27 o 
  -7  10   4       13.45       15.14     29.25 o 
  -6  10   4      750.82      833.17     74.95 o 
  -5  10   4      493.74      521.78     42.63 o 
  -4  10   4       62.48       53.35     18.02 o 
  -3  10   4     2842.62     2858.77     76.31 o 
  -2  10   4      587.47      643.57     33.89 o 
  -1  10   4      877.87      819.65     35.33 o 
   0  10   4       77.24       83.35     14.92 o 
   1  10   4      847.45      772.00     32.25 o 
   2  10   4      625.69      635.50     29.27 o 
   3  10   4     2784.88     2889.37     97.02 o 
   4  10   4       71.52       50.88     28.02 o 
   5  10   4      533.55      547.36     88.50 o 
   6  10   4      742.26      715.51     71.13 o 
   7  10   4       17.78       18.06     23.75 o 
   8  10   4       56.30       47.73     29.68 o 
   9  10   4      448.33      530.24     59.02 o 
  10  10   4        9.02      -10.47     30.32 o 
  11  10   4      420.13      466.83     78.16 o 
 -11  11   4       42.09       28.49     49.08 o 
 -10  11   4        5.32       20.94     41.33 o 
  -9  11   4       81.17       88.07     69.91 o 
  -8  11   4      202.97      187.44     49.77 o 
  -7  11   4      118.84       33.17     35.28 o 
  -6  11   4      469.82      418.68     48.39 o 
  -5  11   4      643.54      681.19     49.22 o 
  -4  11   4     2194.50     2105.47     66.97 o 
  -3  11   4      618.06      652.69     66.47 o 
  -2  11   4     3014.69     2980.49     78.23 o 
  -1  11   4       56.81       64.31     15.69 o 
   0  11   4      603.39      578.11     31.53 o 
   1  11   4       67.27       60.97     14.91 o 
   2  11   4     3139.32     2935.28     96.31 o 
   3  11   4      639.80      734.06     66.77 o 
   4  11   4     2150.87     2006.38    108.47 o 
   5  11   4      651.25      644.66    166.06 o 
   6  11   4      378.71      324.03     51.22 o 
   7  11   4       88.71       75.95     30.61 o 
   8  11   4      191.19      104.70     34.49 o 
   9  11   4       81.49      138.17     40.78 o 
  10  11   4        5.38       60.90     35.35 o 
  11  11   4       42.98       40.66     45.00 o 
 -10  12   4      255.24      310.44     69.88 o 
  -9  12   4       98.09       37.08     41.64 o 
  -8  12   4      407.35      368.63     63.94 o 
  -7  12   4      109.43       74.09     49.32 o 
  -6  12   4     1162.57     1143.48     76.39 o 
  -5  12   4     1113.12     1249.58     59.48 o 
  -4  12   4     2094.89     1975.34     67.38 o 
  -3  12   4     1578.96     1735.77     58.98 o 
  -2  12   4      443.69      450.88     31.71 o 
  -1  12   4     2080.74     2154.75     64.28 o 
   0  12   4      106.03      101.84     18.31 o 
   1  12   4     2021.10     2188.38     62.05 o 
   2  12   4      428.85      419.56     33.26 o 
   3  12   4     1548.43     1615.48     96.92 o 
   4  12   4     2195.02     2055.89    112.96 o 
   5  12   4     1077.21     1037.78     84.34 o 
   6  12   4     1213.91     1141.48     76.68 o 
   7  12   4      100.30      103.50     32.04 o 
   8  12   4      380.03      266.12     79.84 o 
   9  12   4       92.76      135.98     40.86 o 
  10  12   4      257.88      225.14     51.12 o 
 -10  13   4      844.99      840.20    101.92 o 
  -9  13   4      114.38      156.68    110.06 o 
  -8  13   4      480.06      464.38     73.03 o 
  -7  13   4       53.24       -3.33     34.36 o 
  -6  13   4      867.53      915.90     60.07 o 
  -5  13   4       34.95       29.07     22.34 o 
  -4  13   4      524.21      549.30     40.47 o 
  -3  13   4      126.07      136.33     32.70 o 
  -2  13   4      327.83      312.57     29.85 o 
  -1  13   4       32.61       32.02     16.11 o 
   0  13   4      187.06      195.47     23.27 o 
   1  13   4       25.07       16.41     25.19 o 
   2  13   4      321.86      364.58     54.83 o 
   3  13   4      121.91      112.09     38.58 o 
   4  13   4      565.62      683.87     74.83 o 
   5  13   4       44.34        7.06     22.57 o 
   6  13   4      835.42      936.39     73.90 o 
   7  13   4       55.46       61.51     33.01 o 
   8  13   4      498.89      424.53     55.55 o 
   9  13   4      105.88      184.35     46.08 o 
  10  13   4      826.21      765.89     99.80 o 
  -9  14   4       74.93       26.96     75.23 o 
  -8  14   4      347.67      325.86     66.34 o 
  -7  14   4      139.71      126.21     39.27 o 
  -6  14   4      197.47      182.79     50.48 o 
  -5  14   4     1002.02      968.39     61.47 o 
  -4  14   4      996.15     1013.16     58.61 o 
  -3  14   4     2970.92     2846.35     84.10 o 
  -2  14   4      483.78      479.51     36.58 o 
  -1  14   4     2555.21     2424.86     84.64 o 
   0  14   4      257.36      260.58     37.52 o 
   1  14   4     2558.37     2460.96    126.41 o 
   2  14   4      461.58      390.74     58.94 o 
   3  14   4     2929.80     2623.10    207.58 o 
   4  14   4      922.48      933.90     60.66 o 
   5  14   4     1086.97     1314.57     94.21 o 
   6  14   4      189.35      232.64     75.38 o 
   7  14   4       88.88       89.88     36.95 o 
   8  14   4      326.63      354.87     56.17 o 
   9  14   4       77.34       77.13     42.15 o 
  -8  15   4        9.79       15.36     35.84 o 
  -7  15   4      239.15      180.87     65.47 o 
  -6  15   4      110.16      115.32     33.33 o 
  -5  15   4       91.97       93.90     30.27 o 
  -4  15   4      760.27      836.89     56.84 o 
  -3  15   4      161.37      140.68     35.87 o 
  -2  15   4     1249.91     1441.32     78.35 o 
  -1  15   4       12.84       27.63     23.00 o 
   0  15   4     1998.31     2126.29     94.40 o 
   1  15   4       11.60       12.52     33.14 o 
   2  15   4     1190.32     1141.82     62.95 o 
   3  15   4      153.87      158.45     31.20 o 
   4  15   4      733.02      719.57     57.12 o 
   5  15   4      113.81      104.69     31.78 o 
   6  15   4      122.85      102.84     37.58 o 
   7  15   4      223.95      190.26     46.94 o 
   8  15   4       13.76      -11.16     34.76 o 
  -7  16   4      157.81      135.73     42.90 o 
  -6  16   4       77.57       67.74     42.53 o 
  -5  16   4       15.27       -1.88     28.40 o 
  -4  16   4       23.26      -10.07     39.62 o 
  -3  16   4      776.89      803.52    117.71 o 
  -2  16   4      251.50      240.53     46.12 o 
  -1  16   4       86.59       78.68     40.53 o 
   0  16   4       27.28       11.91     32.32 o 
   1  16   4       78.35       94.54     27.98 o 
   2  16   4      241.29      218.45     35.36 o 
   3  16   4      773.97      796.60     58.25 o 
   4  16   4       21.24       28.28     26.67 o 
   5  16   4       15.44       16.06     26.84 o 
   6  16   4       80.88       93.98     39.28 o 
   7  16   4      142.99       78.84     41.10 o 
  -6  17   4       34.37        4.82     35.43 o 
  -5  17   4      462.96      662.40     94.38 o 
  -4  17   4      252.12      243.73     46.24 o 
  -3  17   4      206.04      159.43     41.30 o 
  -2  17   4       44.55       90.92     43.93 o 
  -1  17   4       30.84       19.28     35.83 o 
   0  17   4       91.67      144.81     48.81 o 
   1  17   4       29.55       17.57     38.98 o 
   2  17   4       34.18       97.81     30.97 o 
   3  17   4      238.97      261.01     41.67 o 
   4  17   4      267.52      264.43     40.90 o 
   5  17   4      458.90      565.80     57.38 o 
   6  17   4       31.01      -12.56     28.31 o 
  -5  18   4        3.42      -17.44     31.28 o 
  -4  18   4       80.75       55.82     38.04 o 
  -3  18   4       37.27       96.43     51.83 o 
  -2  18   4       39.73       32.16     42.22 o 
  -1  18   4      149.26       76.40     42.15 o 
   0  18   4        9.92       23.11     52.39 o 
   1  18   4      157.65      125.74     47.97 o 
   2  18   4       36.95       52.88     43.26 o 
   3  18   4       39.72       34.28     29.24 o 
   4  18   4       73.85       35.25     30.75 o 
   5  18   4        1.30        7.07     29.61 o 
  -3  19   4       43.08       87.70     52.88 o 
  -2  19   4      376.72      476.60     78.54 o 
  -1  19   4       43.09        9.67     40.42 o 
   0  19   4      624.23      692.66     90.94 o 
   1  19   4       36.86        8.28     54.54 o 
   2  19   4      373.58      256.90     94.59 o 
   3  19   4       35.01       41.95     31.24 o 
   1   0   5       22.32       13.67      5.71 o 
   2   0   5      175.63      287.15     16.37 o 
   3   0   5       29.40       23.64     11.86 o 
   4   0   5     4050.93     3778.55    128.22 o 
   5   0   5      304.25      308.39     32.35 o 
   6   0   5     6795.44     7183.07    227.18 o 
   7   0   5     2607.02     2759.93     91.96 o 
   8   0   5      841.65      843.47     62.03 o 
   9   0   5      865.19      935.69     41.44 o 
  10   0   5      189.45      158.65     32.40 o 
  11   0   5      463.21      583.35     72.75 o 
  12   0   5      435.63      455.81     68.95 o 
  13   0   5        2.60      -22.60     35.59 o 
 -13   1   5       55.02       47.54     43.86 o 
 -12   1   5      150.38      242.00     86.06 o 
 -11   1   5        7.79      -10.15     24.26 o 
 -10   1   5      568.43      519.00     76.13 o 
  -9   1   5      587.61      632.43     60.99 o 
  -8   1   5      380.32      428.30     27.31 o 
  -7   1   5       12.85       17.39     15.66 o 
  -6   1   5      120.77      171.28     22.75 o 
  -5   1   5      146.34      125.31     18.52 o 
  -4   1   5      962.15      877.53     37.69 o 
  -3   1   5      411.09      348.24     22.62 o 
  -2   1   5     2106.91     1916.85     46.74 o 
  -1   1   5      906.49      939.63     28.27 o 
   0   1   5     5728.18     6144.08    125.69 o 
   1   1   5      951.71      949.11     27.24 o 
   2   1   5     1843.47     1660.60     45.33 o 
   3   1   5      433.06      429.25     24.70 o 
   4   1   5      915.97      835.24     36.67 o 
   5   1   5      233.01      165.25     23.61 o 
   6   1   5      104.87      144.58     21.70 o 
   7   1   5       19.58       11.47     15.26 o 
   8   1   5      344.44      346.98     44.42 o 
   9   1   5      637.26      694.80     42.01 o 
  10   1   5      627.53      654.19     43.16 o 
  11   1   5       13.84       43.50     33.89 o 
  12   1   5      156.31      257.51     88.35 o 
  13   1   5       52.97       82.33     48.30 o 
 -13   2   5      278.29      146.09     53.27 o 
 -12   2   5       83.74        3.51     29.11 o 
 -11   2   5      248.57      163.93     60.93 o 
 -10   2   5      304.58      339.93     80.35 o 
  -9   2   5      591.84      579.27     65.81 o 
  -8   2   5      749.03      757.12     50.56 o 
  -7   2   5       18.84       11.81     15.18 o 
  -6   2   5     1838.64     1798.31     67.88 o 
  -5   2   5      734.97      731.75     50.02 o 
  -4   2   5      685.55      611.97     32.65 o 
  -3   2   5      752.28      905.81     38.35 o 
  -2   2   5     5252.15     6078.74    117.11 o 
  -1   2   5    11540.13    11800.50    201.69 o 
   0   2   5     2677.93     3370.77     60.18 o 
   1   2   5    11012.70    11113.92    199.17 o 
   2   2   5     5687.02     6552.03    130.75 o 
   3   2   5     1005.30     1148.07     40.44 o 
   4   2   5      791.51      770.86     33.81 o 
   5   2   5      668.33      651.99     34.46 o 
   6   2   5     1771.25     1673.83     62.09 o 
   7   2   5       21.22       11.37     14.83 o 
   8   2   5      740.99      811.37     60.85 o 
   9   2   5      545.71      514.76     38.08 o 
  10   2   5      300.33      373.54     56.08 o 
  11   2   5      264.50      121.86     64.49 o 
  12   2   5       66.72       13.17     56.98 o 
  13   2   5      263.23      221.20     56.45 o 
 -13   3   5      150.15      214.19     56.38 o 
 -12   3   5       52.93       38.50     39.56 o 
 -11   3   5      402.95      383.22     60.80 o 
 -10   3   5       63.46       59.65     57.57 o 
  -9   3   5     1459.53     1517.68     89.71 o 
  -8   3   5      312.15      297.41     35.95 o 
  -7   3   5     1988.40     1918.78     76.77 o 
  -6   3   5       98.12       80.60     19.12 o 
  -5   3   5     3709.23     3797.78    115.18 o 
  -4   3   5     1100.40     1069.87     47.48 o 
  -3   3   5     3625.16     3278.75     78.41 o 
  -2   3   5     3915.53     4000.06     78.82 o 
  -1   3   5     9180.43     9368.17    170.54 o 
   0   3   5       31.14        4.91      6.03 o 
   1   3   5     9733.63     9582.61    153.56 o 
   2   3   5     3587.79     3696.73     75.87 o 
   3   3   5     3440.71     3096.89     73.46 o 
   4   3   5     1298.09     1420.13     47.58 o 
   5   3   5     4192.58     4145.46    111.07 o 
   6   3   5       58.10       27.48     13.37 o 
   7   3   5     2069.04     2038.61    120.53 o 
   8   3   5      318.19      246.77     38.15 o 
   9   3   5     1319.36     1241.98     67.07 o 
  10   3   5       45.56       81.16     30.47 o 
  11   3   5      470.33      520.34     53.89 o 
  12   3   5       39.55       12.88     54.05 o 
  13   3   5      138.76      161.67     84.98 o 
 -13   4   5      207.79      284.85     61.04 o 
 -12   4   5      215.48      218.22     54.72 o 
 -11   4   5      892.00      974.23     89.57 o 
 -10   4   5      928.33     1047.76     87.34 o 
  -9   4   5      533.41      505.19     65.03 o 
  -8   4   5     2143.32     2177.28    108.64 o 
  -7   4   5       63.37       35.69     18.22 o 
  -6   4   5     1182.41     1142.19     55.21 o 
  -5   4   5      340.39      402.00     45.84 o 
  -4   4   5     5754.44     5892.95    158.07 o 
  -3   4   5     2184.75     2354.24     55.45 o 
  -2   4   5     3296.88     3181.67     66.26 o 
  -1   4   5     8378.69     7717.52    146.32 o 
   0   4   5     6656.95     5562.44    120.40 o 
   1   4   5     8769.88     8094.48    131.21 o 
   2   4   5     2944.42     2808.39     61.57 o 
   3   4   5     1944.70     2097.50     54.76 o 
   4   4   5     5827.11     5969.14    151.07 o 
   5   4   5      320.05      344.01     24.66 o 
   6   4   5     1194.80     1157.98     50.99 o 
   7   4   5       81.33       62.82     23.79 o 
   8   4   5     2156.22     2406.45    167.72 o 
   9   4   5      661.33      652.57     87.67 o 
  10   4   5     1085.58     1197.05     71.53 o 
  11   4   5      979.85     1005.03     87.18 o 
  12   4   5      207.63      235.63     55.66 o 
  13   4   5      219.13      137.87     85.67 o 
 -12   5   5      179.98      188.25     52.41 o 
 -11   5   5      360.04      383.85     63.95 o 
 -10   5   5      336.30      328.05     60.35 o 
  -9   5   5      506.53      610.68     66.47 o 
  -8   5   5      841.32      879.35     59.57 o 
  -7   5   5     2906.80     2815.98    103.15 o 
  -6   5   5     2217.65     2327.80     86.43 o 
  -5   5   5     7354.28     7120.86    212.28 o 
  -4   5   5     3836.79     4017.02    126.99 o 
  -3   5   5      174.01      161.08     17.16 o 
  -2   5   5     2321.38     2328.75     56.82 o 
  -1   5   5     1666.29     1630.03     43.17 o 
   0   5   5      274.64      281.04     17.94 o 
   1   5   5     1753.30     1747.07     43.41 o 
   2   5   5     2118.90     2122.17     44.94 o 
   3   5   5       58.24       43.22     16.32 o 
   4   5   5     3677.50     3790.87    106.56 o 
   5   5   5     7559.07     7462.85    183.03 o 
   6   5   5     2118.15     2378.84    115.81 o 
   7   5   5     3197.70     3119.89    122.01 o 
   8   5   5      803.68      818.21    102.64 o 
   9   5   5      455.66      418.75     47.24 o 
  10   5   5      346.87      375.48     46.78 o 
  11   5   5      419.14      359.49     47.18 o 
  12   5   5      156.88      225.26     84.40 o 
 -12   6   5      150.47      103.82     48.18 o 
 -11   6   5       88.35      110.78     44.90 o 
 -10   6   5       60.64       35.20     56.83 o 
  -9   6   5      276.17      323.77     54.06 o 
  -8   6   5      177.25      165.56     56.13 o 
  -7   6   5      330.17      289.68     36.41 o 
  -6   6   5     1729.60     1894.57     86.46 o 
  -5   6   5      108.17       83.16     25.58 o 
  -4   6   5       46.85       49.49     15.08 o 
  -3   6   5    10364.86     9935.86    188.83 o 
  -2   6   5      951.67      874.68     32.16 o 
  -1   6   5      253.27      219.46     20.60 o 
   0   6   5     2390.17     2069.38     51.15 o 
   1   6   5      272.83      271.17     17.70 o 
   2   6   5     1151.50     1087.37     33.01 o 
   3   6   5    10087.52     9971.30    180.60 o 
   4   6   5      107.17      109.10     14.30 o 
   5   6   5      119.11      104.94     23.75 o 
   6   6   5     1693.25     1846.84     86.31 o 
   7   6   5      319.20      217.09     58.74 o 
   8   6   5      134.46       77.08     47.61 o 
   9   6   5      200.38      202.65     38.03 o 
  10   6   5       66.62       81.50     30.41 o 
  11   6   5      114.98      159.97     39.27 o 
  12   6   5      150.22      168.37     55.81 o 
 -12   7   5      225.51      197.17     57.79 o 
 -11   7   5      140.29      112.84     57.52 o 
 -10   7   5      212.17      244.06     51.18 o 
  -9   7   5      107.01      111.25     40.55 o 
  -8   7   5      526.88      556.25     64.09 o 
  -7   7   5      811.64      880.41     59.87 o 
  -6   7   5      375.68      363.71     39.00 o 
  -5   7   5      450.27      408.73     37.81 o 
  -4   7   5     2313.99     2446.91     75.30 o 
  -3   7   5     4797.47     4896.52    107.80 o 
  -2   7   5     1688.58     1673.88     46.53 o 
  -1   7   5      437.64      390.12     23.07 o 
   0   7   5     4818.37     4552.58     95.41 o 
   1   7   5      521.20      464.97     23.12 o 
   2   7   5     1414.36     1361.53     41.74 o 
   3   7   5     5022.69     5153.67    117.32 o 
   4   7   5     2308.30     2387.43     99.52 o 
   5   7   5      341.57      300.75     35.80 o 
   6   7   5      400.98      512.04     82.84 o 
   7   7   5      777.52      618.49     93.96 o 
   8   7   5      516.62      525.89     51.51 o 
   9   7   5       92.78      131.96     34.61 o 
  10   7   5      199.59      139.91     35.82 o 
  11   7   5      129.64      101.62     37.24 o 
  12   7   5      210.60      236.46     60.87 o 
 -12   8   5        4.53       67.83     45.43 o 
 -11   8   5       11.07       -3.84     40.54 o 
 -10   8   5      562.44      536.91    136.94 o 
  -9   8   5      119.77      138.24     43.42 o 
  -8   8   5      553.15      735.23    102.20 o 
  -7   8   5      265.65      283.56     39.11 o 
  -6   8   5      921.06      926.03     70.65 o 
  -5   8   5      187.17      265.48     29.15 o 
  -4   8   5     6756.49     6843.07    144.51 o 
  -3   8   5     3247.93     3135.56     78.91 o 
  -2   8   5      320.13      282.92     22.70 o 
  -1   8   5     1846.20     1781.87     50.18 o 
   0   8   5     3573.09     3365.73     77.29 o 
   1   8   5     1732.91     1728.46     48.23 o 
   2   8   5      361.58      414.79     23.04 o 
   3   8   5     3332.56     3286.78     74.96 o 
   4   8   5     6874.40     6917.68    224.98 o 
   5   8   5      164.64      136.79     50.64 o 
   6   8   5      844.78      782.11     98.74 o 
   7   8   5      257.78      159.23     58.83 o 
   8   8   5      484.20      461.28     50.56 o 
   9   8   5      134.54      126.20     36.17 o 
  10   8   5      572.11      560.39     60.10 o 
  11   8   5       13.18        1.40     31.31 o 
  12   8   5        4.91        1.55     40.81 o 
 -11   9   5     1042.96     1182.32    108.83 o 
 -10   9   5      915.12      946.41     94.89 o 
  -9   9   5      916.31     1014.96     93.42 o 
  -8   9   5       49.64       63.91     35.63 o 
  -7   9   5      616.08      628.41     85.60 o 
  -6   9   5       90.67       82.91     27.34 o 
  -5   9   5     2684.99     2796.22     88.59 o 
  -4   9   5       97.96      102.44     18.75 o 
  -3   9   5     1999.53     1886.86     57.08 o 
  -2   9   5     1780.31     1618.88     51.02 o 
  -1   9   5     2325.52     2130.01     58.53 o 
   0   9   5     1004.71      963.55     35.71 o 
   1   9   5     2301.19     2121.42     56.73 o 
   2   9   5     1895.38     1706.50     48.88 o 
   3   9   5     2052.04     1813.79     61.59 o 
   4   9   5       72.09       57.07     19.48 o 
   5   9   5     2507.38     2340.68    173.28 o 
   6   9   5      103.54       59.03     40.98 o 
   7   9   5      627.21      694.11    101.67 o 
   8   9   5       44.42       51.67     29.30 o 
   9   9   5     1022.48     1097.18     78.63 o 
  10   9   5      925.00      823.81    107.75 o 
  11   9   5     1061.53     1156.34     88.88 o 
 -11  10   5       76.47       52.12     46.28 o 
 -10  10   5      394.39      357.90     80.98 o 
  -9  10   5      113.90      146.72     54.44 o 
  -8  10   5      165.32      120.16     42.00 o 
  -7  10   5       28.29        3.33     30.27 o 
  -6  10   5     3509.48     3377.22    123.60 o 
  -5  10   5      133.30      115.65     22.32 o 
  -4  10   5     5534.69     5473.25    125.11 o 
  -3  10   5     2465.35     2305.62     67.09 o 
  -2  10   5     3954.88     3770.76     91.03 o 
  -1  10   5      539.33      558.67     33.20 o 
   0  10   5     2479.90     2420.70     64.69 o 
   1  10   5      551.55      570.54     29.62 o 
   2  10   5     4001.31     3788.04     87.53 o 
   3  10   5     2362.40     2241.25     72.10 o 
   4  10   5     5522.08     5359.25    201.71 o 
   5  10   5      184.51      182.45     56.98 o 
   6  10   5     3624.82     3056.16    212.41 o 
   7  10   5       30.35      -43.32     29.47 o 
   8  10   5      182.07      142.50     38.01 o 
   9  10   5      125.33      172.25     42.12 o 
  10  10   5      394.68      323.41     51.40 o 
  11  10   5       85.53      125.90     44.11 o 
 -10  11   5       60.48      100.23     48.07 o 
  -9  11   5      390.91      421.82     70.40 o 
  -8  11   5       72.85       54.39     40.07 o 
  -7  11   5     1149.28     1243.78    208.36 o 
  -6  11   5      622.17      554.14     53.81 o 
  -5  11   5     4154.65     4433.80    112.12 o 
  -4  11   5      300.52      290.27     29.09 o 
  -3  11   5     3839.30     4078.37    100.72 o 
  -2  11   5      689.53      606.10     35.42 o 
  -1  11   5     2762.13     2935.67     75.25 o 
   0  11   5     1607.60     1598.16     65.92 o 
   1  11   5     2585.10     2608.81     70.55 o 
   2  11   5      634.29      566.70     37.37 o 
   3  11   5     3834.32     4003.95    128.20 o 
   4  11   5      341.23      391.13    132.11 o 
   5  11   5     4187.45     4074.10    257.00 o 
   6  11   5      615.92      535.36     93.47 o 
   7  11   5     1275.56     1434.78    127.53 o 
   8  11   5       81.17       99.74     34.67 o 
   9  11   5      377.55      413.71     56.24 o 
  10  11   5       61.75       59.52     38.18 o 
 -10  12   5      225.47      306.80     68.07 o 
  -9  12   5      133.07      123.78     50.39 o 
  -8  12   5       90.70       48.85     40.87 o 
  -7  12   5      216.89      170.24     49.08 o 
  -6  12   5      359.07      292.55     34.03 o 
  -5  12   5       22.94       -7.97     18.62 o 
  -4  12   5     1519.98     1563.33     59.08 o 
  -3  12   5      926.66      980.70     54.69 o 
  -2  12   5      604.41      591.10     36.86 o 
  -1  12   5     1059.86     1061.72     44.55 o 
   0  12   5       30.68       30.86     14.53 o 
   1  12   5     1154.65     1153.16     50.54 o 
   2  12   5      569.31      529.37     37.56 o 
   3  12   5      935.40      933.55     59.01 o 
   4  12   5     1531.92     1493.99    228.65 o 
   5  12   5       29.93       22.14     31.23 o 
   6  12   5      385.40      480.33     94.84 o 
   7  12   5      201.83      307.66     47.83 o 
   8  12   5       96.18      105.36     36.78 o 
   9  12   5      147.70      262.31     50.99 o 
  10  12   5      214.56      208.09     49.89 o 
  -9  13   5      518.04      517.91    188.75 o 
  -8  13   5       41.02       95.74     48.26 o 
  -7  13   5      471.27      467.61     55.16 o 
  -6  13   5      453.23      438.65     44.27 o 
  -5  13   5      727.76      839.09     51.06 o 
  -4  13   5      446.60      466.34     38.28 o 
  -3  13   5      620.23      632.24     41.53 o 
  -2  13   5      616.62      707.99     41.14 o 
  -1  13   5       80.88       57.47     18.33 o 
   0  13   5      156.13      211.01     33.18 o 
   1  13   5       68.72       52.35     20.69 o 
   2  13   5      627.44      651.48     86.84 o 
   3  13   5      725.55      668.47     71.62 o 
   4  13   5      466.06      478.54    153.87 o 
   5  13   5      647.88      622.46     75.44 o 
   6  13   5      422.73      370.00     51.43 o 
   7  13   5      468.51      443.93     56.39 o 
   8  13   5       41.08        9.89     38.34 o 
   9  13   5      507.47      447.75     63.29 o 
  -9  14   5      159.45      165.83     45.97 o 
  -8  14   5       34.02       71.86     35.71 o 
  -7  14   5       70.70       36.98     32.75 o 
  -6  14   5      194.99      221.91     40.98 o 
  -5  14   5        8.24       36.23     24.91 o 
  -4  14   5      834.84      847.98     50.35 o 
  -3  14   5       65.80       86.97     23.42 o 
  -2  14   5       72.98       42.82     20.34 o 
  -1  14   5      756.87      769.64     43.10 o 
   0  14   5      254.21      186.95     34.30 o 
   1  14   5      753.09      921.85     62.70 o 
   2  14   5       74.70       21.58     31.76 o 
   3  14   5      101.84       93.60     39.05 o 
   4  14   5      805.67      736.57     83.03 o 
   5  14   5       10.05        6.65     24.00 o 
   6  14   5      215.33      262.74     46.76 o 
   7  14   5       80.66       98.50     37.18 o 
   8  14   5       25.67        5.00     33.94 o 
   9  14   5      142.78      201.88     50.25 o 
  -8  15   5       21.64       28.58     36.25 o 
  -7  15   5      184.48       96.59     40.96 o 
  -6  15   5      104.96       93.36     36.08 o 
  -5  15   5      446.44      463.99     55.13 o 
  -4  15   5      590.25      506.56     47.34 o 
  -3  15   5      931.63      930.44     51.91 o 
  -2  15   5      873.22      967.27     59.80 o 
  -1  15   5      944.53      969.86     88.70 o 
   0  15   5      578.04      602.00     56.37 o 
   1  15   5      924.70      787.62     81.22 o 
   2  15   5      822.89      780.74    106.11 o 
   3  15   5      862.34      795.39     84.47 o 
   4  15   5      598.15      537.16     69.98 o 
   5  15   5      404.99      434.36     81.79 o 
   6  15   5       90.30      115.15     48.56 o 
   7  15   5      164.19      164.62     45.45 o 
   8  15   5       19.86        3.16     34.14 o 
  -7  16   5       64.14       78.15     38.84 o 
  -6  16   5      623.48      710.80     68.02 o 
  -5  16   5       96.44      115.58     33.83 o 
  -4  16   5      878.76      989.64     77.82 o 
  -3  16   5      201.44      197.58     40.29 o 
  -2  16   5      767.41      818.81     58.54 o 
  -1  16   5      154.16      143.34     50.57 o 
   0  16   5      303.92      307.34     57.05 o 
   1  16   5      121.64      100.75     43.73 o 
   2  16   5      792.48      916.50     89.68 o 
   3  16   5      206.20      137.91     42.43 o 
   4  16   5      843.76      883.51     65.16 o 
   5  16   5       90.54       53.31     31.81 o 
   6  16   5      651.75      726.51     74.66 o 
   7  16   5       58.88       63.99     40.48 o 
  -6  17   5       32.47       22.49     36.56 o 
  -5  17   5       76.98       82.65     39.16 o 
  -4  17   5      156.02      134.97     43.23 o 
  -3  17   5      627.70      699.34     68.01 o 
  -2  17   5      392.63      364.16     66.32 o 
  -1  17   5       28.78        7.16     34.99 o 
   0  17   5      477.95      379.19     69.47 o 
   1  17   5       26.95      -53.92     40.10 o 
   2  17   5      372.25      392.72     44.88 o 
   3  17   5      642.90      671.05     58.03 o 
   4  17   5      156.05      188.79     39.77 o 
   5  17   5       45.22       71.95     32.81 o 
   6  17   5       30.64        4.71     34.85 o 
  -4  18   5      170.60      141.17     44.77 o 
  -3  18   5       61.09       94.46     47.08 o 
  -2  18   5      326.91      265.00     64.12 o 
  -1  18   5      426.55      445.97    211.77 o 
   0  18   5       87.35      118.77     45.29 o 
   1  18   5      411.54      365.60     68.64 o 
   2  18   5      318.20      297.08     42.73 o 
   3  18   5       80.86       48.69     30.61 o 
   4  18   5      149.77      206.24     41.14 o 
  -2  19   5      177.25      117.60     52.39 o 
  -1  19   5       89.77       93.99     50.61 o 
   0  19   5      119.88      106.00     68.64 o 
   1  19   5       63.97      157.61     54.29 o 
   2  19   5      184.53      154.08     65.91 o 
   0   0   6      435.80      606.25     46.35 o 
   1   0   6    15597.28    15464.63    266.55 o 
   2   0   6     6348.81     7359.69    152.38 o 
   3   0   6     2850.79     2515.64     72.89 o 
   4   0   6     1179.13     1220.30     48.03 o 
   5   0   6     3344.37     2965.90     91.52 o 
   6   0   6      305.60      374.71     58.36 o 
   7   0   6     1110.16     1127.12     54.42 o 
   8   0   6      191.71      129.61     27.77 o 
   9   0   6        0.87        2.28     14.01 o 
  10   0   6     1649.21     1763.55    118.25 o 
  11   0   6      192.27      150.61     53.08 o 
  12   0   6       37.92       84.73     53.66 o 
  13   0   6       40.34       53.46     44.58 o 
 -13   1   6      139.49      125.23     49.15 o 
 -12   1   6      311.32      426.38     88.10 o 
 -11   1   6       97.59      129.19     34.47 o 
 -10   1   6      135.01       60.67     34.89 o 
  -9   1   6      369.78      318.15     48.18 o 
  -8   1   6     2047.21     2029.72     78.77 o 
  -7   1   6      315.60      334.55     33.06 o 
  -6   1   6     4039.37     3795.39    115.10 o 
  -5   1   6      650.99      601.78     35.12 o 
  -4   1   6      344.38      333.01     26.29 o 
  -3   1   6     2261.00     2294.03     68.30 o 
  -2   1   6     1972.53     1995.90     51.60 o 
  -1   1   6     3818.74     3546.02     83.15 o 
   0   1   6     4527.83     4622.22     88.50 o 
   1   1   6     4185.24     3947.36     75.60 o 
   2   1   6     1958.17     2074.62     59.61 o 
   3   1   6     2309.46     2318.86     68.84 o 
   4   1   6      549.67      524.24     54.23 o 
   5   1   6      520.23      492.17     32.70 o 
   6   1   6     4258.88     3988.64    115.28 o 
   7   1   6      390.01      344.16     33.64 o 
   8   1   6     1959.97     1898.04     79.76 o 
   9   1   6      405.93      467.00     36.19 o 
  10   1   6      157.44      128.78     39.03 o 
  11   1   6       87.94      111.19     40.12 o 
  12   1   6      324.83      413.01     68.32 o 
  13   1   6      121.36      101.27    109.96 o 
 -13   2   6      352.56      365.47     69.46 o 
 -12   2   6      107.97       76.44     42.81 o 
 -11   2   6      174.60      152.88     36.26 o 
 -10   2   6      342.78      382.45     54.82 o 
  -9   2   6      296.48      352.68     59.37 o 
  -8   2   6     1218.27     1192.32     60.82 o 
  -7   2   6     1430.14     1260.88     65.27 o 
  -6   2   6      745.36      788.91     42.52 o 
  -5   2   6      344.07      372.15     30.77 o 
  -4   2   6     3128.89     3103.13     88.58 o 
  -3   2   6      115.31      102.00     14.25 o 
  -2   2   6     3824.39     3973.79     84.73 o 
  -1   2   6      362.98      360.19     19.75 o 
   0   2   6    11480.86    11558.03    203.16 o 
   1   2   6      335.41      344.50     16.86 o 
   2   2   6     4565.66     4715.40     87.22 o 
   3   2   6       76.83       69.37     11.21 o 
   4   2   6     2612.86     2649.97     84.05 o 
   5   2   6      416.44      437.13     29.89 o 
   6   2   6      688.31      711.20     40.04 o 
   7   2   6     1477.86     1482.68     60.00 o 
   8   2   6     1274.30     1370.95     76.80 o 
   9   2   6      337.71      383.09     52.98 o 
  10   2   6      255.45      255.21     39.19 o 
  11   2   6      213.44      232.80     76.79 o 
  12   2   6      115.20       72.20     63.32 o 
  13   2   6      364.29      403.95     83.18 o 
 -13   3   6      222.30      122.84     52.11 o 
 -12   3   6      157.91      198.48     52.53 o 
 -11   3   6      461.66      495.53     78.49 o 
 -10   3   6      412.52      299.34     51.08 o 
  -9   3   6      150.97      161.66     38.50 o 
  -8   3   6      215.09      204.57     32.49 o 
  -7   3   6     1624.99     1659.05     71.60 o 
  -6   3   6      258.19      325.33     57.00 o 
  -5   3   6      554.38      582.94     36.58 o 
  -4   3   6     1276.45     1226.91     58.07 o 
  -3   3   6      805.00      862.58     35.66 o 
  -2   3   6     2448.51     2361.19     51.20 o 
  -1   3   6     3662.13     3449.39     72.43 o 
   0   3   6     4052.09     3641.39     66.75 o 
   1   3   6     3856.02     3682.62     73.18 o 
   2   3   6     2008.40     1900.58     50.04 o 
   3   3   6      634.14      653.48     27.01 o 
   4   3   6     1138.88     1110.48     45.08 o 
   5   3   6      411.99      462.80     30.99 o 
   6   3   6      239.22      260.58     25.82 o 
   7   3   6     1861.99     1924.46     88.86 o 
   8   3   6      213.36      173.04     44.30 o 
   9   3   6      179.77      264.12     67.71 o 
  10   3   6      376.38      360.56     44.64 o 
  11   3   6      454.78      548.46     55.58 o 
  12   3   6      149.10      164.70     78.45 o 
  13   3   6      246.41      305.68     96.98 o 
 -12   4   6       85.55       33.27     40.02 o 
 -11   4   6       32.92       56.46     37.18 o 
 -10   4   6       14.99      -11.88     31.61 o 
  -9   4   6      881.25      881.69    178.65 o 
  -8   4   6     1228.42     1188.17     62.97 o 
  -7   4   6      944.84     1087.08     69.05 o 
  -6   4   6      430.49      376.37     41.22 o 
  -5   4   6      973.49      909.49     45.55 o 
  -4   4   6      320.41      315.90     28.43 o 
  -3   4   6      860.87      817.75     29.66 o 
  -2   4   6     2605.68     2281.96     53.54 o 
  -1   4   6      974.85     1118.18     34.72 o 
   0   4   6     8114.41     7499.11    140.39 o 
   1   4   6      863.44      967.48     26.66 o 
   2   4   6     2390.60     2166.44     50.93 o 
   3   4   6      973.98      839.83     30.17 o 
   4   4   6      459.13      459.29     26.38 o 
   5   4   6      925.62      826.72     38.92 o 
   6   4   6      459.25      480.18     31.47 o 
   7   4   6      959.50      971.06     87.23 o 
   8   4   6     1190.25     1068.14    131.08 o 
   9   4   6      883.23      794.21    110.06 o 
  10   4   6       15.20        7.65     24.59 o 
  11   4   6       56.15       53.42     30.37 o 
  12   4   6       94.56      137.28     68.01 o 
 -12   5   6      102.05       58.49     48.93 o 
 -11   5   6      170.65       98.35     55.57 o 
 -10   5   6      216.39      255.63     50.08 o 
  -9   5   6      910.49      919.59     78.17 o 
  -8   5   6      406.01      548.32     49.86 o 
  -7   5   6      335.04      393.38     40.28 o 
  -6   5   6     1282.18     1278.04     61.14 o 
  -5   5   6      783.34      836.85     46.64 o 
  -4   5   6     3768.45     3492.78    105.38 o 
  -3   5   6     1048.28     1181.88     38.75 o 
  -2   5   6    10504.69    10357.19    195.97 o 
  -1   5   6       88.30       92.67     15.45 o 
   0   5   6     7187.61     6963.43    133.32 o 
   1   5   6       56.03       58.90     13.62 o 
   2   5   6    11073.16    10869.95    175.26 o 
   3   5   6     1120.65     1303.10     38.54 o 
   4   5   6     3837.34     3592.50    102.33 o 
   5   5   6      889.59      931.71     56.80 o 
   6   5   6     1344.33     1375.58    190.65 o 
   7   5   6      373.76      389.88     44.73 o 
   8   5   6      424.97      332.91     75.62 o 
   9   5   6      942.41      898.60     63.10 o 
  10   5   6      207.41      234.66     40.43 o 
  11   5   6      187.30      152.27     52.79 o 
  12   5   6      117.22       52.53     35.39 o 
 -12   6   6       46.21       44.22     44.86 o 
 -11   6   6      152.98       89.86     56.05 o 
 -10   6   6      111.36      103.93     40.33 o 
  -9   6   6     1264.71     1349.90     90.62 o 
  -8   6   6      526.29      480.08     48.47 o 
  -7   6   6     2324.48     2308.15     92.90 o 
  -6   6   6      654.89      709.78     50.54 o 
  -5   6   6     1486.50     1514.94     98.73 o 
  -4   6   6     1605.02     1563.09     49.36 o 
  -3   6   6      754.91      750.32     36.09 o 
  -2   6   6      952.83      857.18     32.51 o 
  -1   6   6     1099.64     1014.12     34.95 o 
   0   6   6     2763.60     2874.28     66.36 o 
   1   6   6     1105.71     1009.21     33.52 o 
   2   6   6     1151.15      983.10     26.98 o 
   3   6   6      630.77      640.54     26.32 o 
   4   6   6     1704.03     1656.76     46.14 o 
   5   6   6     1248.93     1376.33     73.32 o 
   6   6   6      812.02      838.75     74.45 o 
   7   6   6     2342.36     2559.73    169.38 o 
   8   6   6      578.87      609.32     97.47 o 
   9   6   6     1335.31     1141.26     73.76 o 
  10   6   6       90.42       37.09     29.24 o 
  11   6   6      200.82      279.97     48.19 o 
  12   6   6       42.75       38.29     36.04 o 
 -12   7   6      175.51      154.49     53.43 o 
 -11   7   6      162.61      203.15     53.21 o 
 -10   7   6      569.03      468.22     67.19 o 
  -9   7   6        7.99       25.91     31.28 o 
  -8   7   6      893.27     1008.66     67.87 o 
  -7   7   6     1513.32     1488.50     73.63 o 
  -6   7   6     2233.53     2334.81    101.33 o 
  -5   7   6     4027.52     3997.63    127.09 o 
  -4   7   6      324.48      287.60     24.20 o 
  -3   7   6     3770.39     3824.06     91.31 o 
  -2   7   6     2945.12     3120.80     89.89 o 
  -1   7   6     3556.86     3562.42     99.10 o 
   0   7   6     1228.38     1320.78     40.46 o 
   1   7   6     3323.76     3366.22     77.53 o 
   2   7   6     3246.42     3390.74     75.67 o 
   3   7   6     3919.11     3900.23     86.53 o 
   4   7   6      299.66      240.58     33.71 o 
   5   7   6     4071.00     3999.70    148.33 o 
   6   7   6     2185.07     2338.73    163.04 o 
   7   7   6     1707.79     1639.06    136.01 o 
   8   7   6      871.93      835.39    114.84 o 
   9   7   6       16.64        3.58     26.28 o 
  10   7   6      583.82      701.79     91.01 o 
  11   7   6      167.17      131.20     40.66 o 
  12   7   6      195.32      174.31     46.56 o 
 -12   8   6      197.06      209.31     60.96 o 
 -11   8   6       16.21        8.07     40.59 o 
 -10   8   6      835.28      900.57     91.17 o 
  -9   8   6       42.99       90.89     39.03 o 
  -8   8   6      731.42      840.40     65.21 o 
  -7   8   6      200.28      165.62     32.06 o 
  -6   8   6      856.98      927.69     60.76 o 
  -5   8   6     3707.60     3912.50     97.50 o 
  -4   8   6      964.60      951.02     40.33 o 
  -3   8   6     7436.34     7337.69    150.41 o 
  -2   8   6       70.79       48.77     13.22 o 
  -1   8   6     9060.86     8521.59    166.67 o 
   0   8   6     3445.27     3361.66     78.25 o 
   1   8   6     8986.00     8563.29    165.44 o 
   2   8   6       51.79       40.56     12.51 o 
   3   8   6     7229.40     7342.08    146.53 o 
   4   8   6      933.44      890.02     59.91 o 
   5   8   6     3753.98     3915.26    148.38 o 
   6   8   6      961.93     1192.10    108.30 o 
   7   8   6      172.98      289.98     71.13 o 
   8   8   6      643.21      607.66    103.42 o 
   9   8   6       51.34       37.24     29.91 o 
  10   8   6      855.21     1004.10     82.74 o 
  11   8   6       20.24        3.26     32.40 o 
  12   8   6      212.04      224.83     50.60 o 
 -11   9   6       55.56       60.79     46.81 o 
 -10   9   6      401.52      404.84     93.32 o 
  -9   9   6       21.74       17.18     42.59 o 
  -8   9   6     1313.25     1242.41     76.77 o 
  -7   9   6       68.08       29.88     25.78 o 
  -6   9   6      468.62      510.67     49.44 o 
  -5   9   6      413.79      400.75     32.15 o 
  -4   9   6     3301.88     3393.20     87.14 o 
  -3   9   6      907.73      861.05     38.92 o 
  -2   9   6     1819.97     1808.09     55.65 o 
  -1   9   6     1015.66      983.69     38.07 o 
   0   9   6      590.74      524.32     28.77 o 
   1   9   6      955.10     1035.51     37.59 o 
   2   9   6     1809.15     1936.49     54.60 o 
   3   9   6      928.30      906.99     43.22 o 
   4   9   6     3304.30     3219.74    108.50 o 
   5   9   6      437.10      253.97     62.44 o 
   6   9   6      498.50      434.67     84.30 o 
   7   9   6      103.17       37.27     41.08 o 
   8   9   6     1336.83     1236.01    140.69 o 
   9   9   6       18.86        7.75     29.18 o 
  10   9   6      385.85      418.99     61.63 o 
  11   9   6       51.02       21.97     36.21 o 
 -11  10   6      476.21      568.72     81.62 o 
 -10  10   6      291.60      313.72     63.05 o 
  -9  10   6       43.28       13.15     78.54 o 
  -8  10   6      484.36      410.69     63.12 o 
  -7  10   6      148.67      149.50     35.76 o 
  -6  10   6     1466.74     1430.64     65.34 o 
  -5  10   6      429.48      471.18     50.34 o 
  -4  10   6     1944.67     1823.02     68.51 o 
  -3  10   6      790.16      750.55     39.07 o 
  -2  10   6      529.03      529.62     32.32 o 
  -1  10   6      632.09      650.44     34.45 o 
   0  10   6       10.15       14.96     12.36 o 
   1  10   6      764.78      757.37     34.23 o 
   2  10   6      428.35      451.26     28.33 o 
   3  10   6      784.38      781.27     43.08 o 
   4  10   6     1912.66     1669.56    145.52 o 
   5  10   6      388.93      373.20     78.06 o 
   6  10   6     1428.87     1586.08    139.72 o 
   7  10   6      136.28      246.95     72.01 o 
   8  10   6      450.06      499.80     56.93 o 
   9  10   6       25.59       -1.65     28.71 o 
  10  10   6      303.06      393.27     56.75 o 
  11  10   6      456.91      506.94     67.31 o 
 -10  11   6      240.10      253.65     63.11 o 
  -9  11   6      349.07      394.27     67.67 o 
  -8  11   6      314.81      408.58     64.61 o 
  -7  11   6      183.07      185.25     33.06 o 
  -6  11   6      254.35      225.66     29.81 o 
  -5  11   6     2375.63     2550.54     78.75 o 
  -4  11   6      604.22      685.14     41.33 o 
  -3  11   6      711.81      777.69     41.38 o 
  -2  11   6      759.69      811.21     49.46 o 
  -1  11   6     1763.87     1634.02     54.81 o 
   0  11   6      266.54      268.81     24.48 o 
   1  11   6     1879.78     1913.04     56.21 o 
   2  11   6      747.18      837.89     44.46 o 
   3  11   6      723.31      755.74     57.94 o 
   4  11   6      564.03      618.61     66.40 o 
   5  11   6     2431.38     2254.92    177.67 o 
   6  11   6      281.21      284.22     72.30 o 
   7  11   6      158.80       43.91     48.88 o 
   8  11   6      353.04      289.08     48.91 o 
   9  11   6      345.57      479.00     61.84 o 
  10  11   6      223.51      216.97     56.06 o 
 -10  12   6       42.02       26.11     48.11 o 
  -9  12   6      669.15      753.62     90.71 o 
  -8  12   6       69.30       95.75     35.35 o 
  -7  12   6      295.64      375.46     42.76 o 
  -6  12   6      494.93      554.13     64.92 o 
  -5  12   6      915.29     1011.85     52.87 o 
  -4  12   6     1316.31     1469.31     57.49 o 
  -3  12   6      574.73      596.34     38.90 o 
  -2  12   6     1281.90     1268.79     50.00 o 
  -1  12   6      982.53      975.84     43.96 o 
   0  12   6      410.23      438.57     35.66 o 
   1  12   6     1015.96     1074.40     50.93 o 
   2  12   6     1275.48     1277.14     55.70 o 
   3  12   6      509.57      592.85     53.98 o 
   4  12   6     1275.22     1135.57     88.11 o 
   5  12   6      851.28      955.20    127.23 o 
   6  12   6      492.47      391.06     90.35 o 
   7  12   6      347.77      278.36     80.69 o 
   8  12   6       70.06       97.68     38.25 o 
   9  12   6      674.24      722.35     90.55 o 
  10  12   6       46.64       68.12     42.08 o 
  -9  13   6      313.91      240.55     47.69 o 
  -8  13   6      311.57      274.07     80.24 o 
  -7  13   6       70.14       43.72     40.45 o 
  -6  13   6      122.64      132.14     27.59 o 
  -5  13   6      113.66       80.52     24.73 o 
  -4  13   6     1641.93     1771.91     65.54 o 
  -3  13   6       90.05      114.00     23.56 o 
  -2  13   6     3290.36     3231.39     89.97 o 
  -1  13   6      137.90      163.98     23.87 o 
   0  13   6     3614.90     3539.44     91.36 o 
   1  13   6      140.57      145.28     25.76 o 
   2  13   6     3366.93     3480.12    119.34 o 
   3  13   6       89.30       96.61     37.96 o 
   4  13   6     1565.66     1615.61    123.28 o 
   5  13   6      113.42      129.93     45.22 o 
   6  13   6      166.00      119.81     65.47 o 
   7  13   6       55.82       37.51     32.18 o 
   8  13   6      290.96      354.98     55.01 o 
   9  13   6      289.70      234.61     52.14 o 
  -8  14   6      208.71      279.72     50.67 o 
  -7  14   6      409.75      441.53     59.62 o 
  -6  14   6      318.72      248.79     38.13 o 
  -5  14   6      411.15      422.92     40.05 o 
  -4  14   6      499.27      499.16     40.96 o 
  -3  14   6      718.35      701.51     44.65 o 
  -2  14   6      733.10      764.93     45.69 o 
  -1  14   6      514.55      455.79     35.49 o 
   0  14   6      890.39     1012.42     55.32 o 
   1  14   6      489.79      504.83     73.66 o 
   2  14   6      674.22      736.00     81.28 o 
   3  14   6      609.24      528.48     70.09 o 
   4  14   6      492.95      465.96     79.81 o 
   5  14   6      439.51      375.69     62.35 o 
   6  14   6      302.28      311.42     52.37 o 
   7  14   6      420.70      370.03     57.53 o 
   8  14   6      201.05      189.57     62.35 o 
  -8  15   6      242.25      245.15     48.79 o 
  -7  15   6       80.98       45.51     35.06 o 
  -6  15   6      389.48      329.82     43.37 o 
  -5  15   6      173.29      185.14     39.70 o 
  -4  15   6      306.89      367.92     38.21 o 
  -3  15   6      805.77      899.62     52.24 o 
  -2  15   6      218.29      194.88     33.67 o 
  -1  15   6      554.75      585.10     57.41 o 
   0  15   6        0.07      -34.07     40.56 o 
   1  15   6      534.82      471.56     69.57 o 
   2  15   6      227.71      255.57     52.22 o 
   3  15   6      808.20      965.00     90.17 o 
   4  15   6      310.20      436.16    102.11 o 
   5  15   6      181.12      184.61     49.87 o 
   6  15   6      422.48      332.82     66.80 o 
   7  15   6       79.66       65.11     41.13 o 
   8  15   6      233.67      233.84     53.52 o 
  -7  16   6       19.24       43.07     35.36 o 
  -6  16   6      129.72      132.08     35.19 o 
  -5  16   6       70.40       41.49     28.56 o 
  -4  16   6      156.22      154.10     39.38 o 
  -3  16   6     1022.13      994.78     65.52 o 
  -2  16   6       74.20       52.17     26.48 o 
  -1  16   6      247.45      291.92     46.31 o 
   0  16   6      345.02      302.75     68.84 o 
   1  16   6      284.79      256.29     54.26 o 
   2  16   6       69.42       98.13     44.86 o 
   3  16   6     1014.05     1064.95    140.84 o 
   4  16   6      159.78      171.77     51.85 o 
   5  16   6       85.75       38.98     30.03 o 
   6  16   6      122.19      178.14     47.72 o 
   7  16   6       21.97       28.59     37.34 o 
  -6  17   6       93.78       85.50     41.49 o 
  -5  17   6      106.19       99.43     49.38 o 
  -4  17   6       32.11       69.87     35.50 o 
  -3  17   6       50.65       46.71     34.60 o 
  -2  17   6      146.62      119.06     40.81 o 
  -1  17   6       70.39       12.77     30.16 o 
   0  17   6      159.02      157.00     51.32 o 
   1  17   6       85.34       29.19     38.32 o 
   2  17   6      135.08      177.70     52.88 o 
   3  17   6       58.95       55.76     31.13 o 
   4  17   6       37.57       54.37     32.01 o 
   5  17   6       94.30      101.44     35.57 o 
   6  17   6       86.70       41.44     40.85 o 
  -4  18   6      106.64       87.58     42.71 o 
  -3  18   6      155.53       54.04     82.30 o 
  -2  18   6       26.02       -7.68     47.32 o 
  -1  18   6      644.99      769.62     90.56 o 
   0  18   6       46.10       37.93     39.35 o 
   1  18   6      633.56      534.31     78.31 o 
   2  18   6       21.84        7.36     28.57 o 
   3  18   6      140.80       98.98     34.50 o 
   4  18   6      112.42      122.31     37.30 o 
  -1  19   6       66.16       25.45     40.64 o 
   0  19   6        4.61       -0.46     44.25 o 
   1  19   6       57.70       40.88     83.86 o 
   1   0   7     2228.56     2400.11     53.72 o 
   2   0   7    10824.58    10565.63    213.97 o 
   3   0   7     3646.99     3612.44     86.60 o 
   4   0   7      103.62       46.45     12.19 o 
   5   0   7      350.90      351.01     30.34 o 
   6   0   7        0.65       12.25     13.88 o 
   7   0   7     1077.78      936.28     85.99 o 
   8   0   7       34.64       25.95     19.82 o 
   9   0   7      109.14       80.75     22.68 o 
  10   0   7      100.73       92.14     30.19 o 
  11   0   7        0.50        1.24     26.19 o 
  12   0   7      136.68      169.91     64.83 o 
  13   0   7      308.94      308.77     65.84 o 
 -13   1   7       67.47        7.39     43.02 o 
 -12   1   7       69.22       75.26     41.08 o 
 -11   1   7      192.49      154.69     36.71 o 
 -10   1   7       53.32        4.27     24.27 o 
  -9   1   7      905.16      784.27     49.34 o 
  -8   1   7      426.59      582.38     45.31 o 
  -7   1   7      972.19      988.01     59.88 o 
  -6   1   7     1625.53     1659.79     65.96 o 
  -5   1   7     1295.33     1169.40     67.09 o 
  -4   1   7      645.23      757.47     31.33 o 
  -3   1   7     3317.98     3277.93     83.10 o 
  -2   1   7     2233.64     2183.14     67.01 o 
  -1   1   7    11920.11    11014.50    217.59 o 
   0   1   7     1621.63     1252.09     38.03 o 
   1   1   7    11811.66    10714.95    193.10 o 
   2   1   7     1972.81     1981.44     54.68 o 
   3   1   7     2704.75     2594.31     71.36 o 
   4   1   7      531.05      685.30     30.42 o 
   5   1   7     1258.25     1106.44     48.86 o 
   6   1   7     1670.43     1709.77     78.14 o 
   7   1   7      980.10     1003.26     50.81 o 
   8   1   7      507.97      578.04    115.00 o 
   9   1   7     1053.96      962.93    102.64 o 
  10   1   7       31.63       27.41     30.72 o 
  11   1   7      132.75       63.78     35.42 o 
  12   1   7       82.64       34.73     37.12 o 
  13   1   7       61.81       65.22     45.48 o 
 -12   2   7      453.14      439.40     58.33 o 
 -11   2   7       72.05       34.05     29.27 o 
 -10   2   7       44.53       86.88     36.60 o 
  -9   2   7     2018.55     1988.57     86.70 o 
  -8   2   7     1592.84     1790.94     96.44 o 
  -7   2   7     1205.16     1208.33     58.00 o 
  -6   2   7      421.23      370.90     34.53 o 
  -5   2   7       94.89       57.15     21.69 o 
  -4   2   7       36.10       45.68     12.63 o 
  -3   2   7     1355.33     1226.39     39.81 o 
  -2   2   7      320.73      318.13     18.38 o 
  -1   2   7      495.92      405.03     21.50 o 
   0   2   7       36.07       28.96     10.73 o 
   1   2   7      562.24      473.20     20.27 o 
   2   2   7      314.63      328.57     18.45 o 
   3   2   7     1391.84     1167.31     38.83 o 
   4   2   7       69.71       82.12     13.41 o 
   5   2   7       44.65       38.09     14.37 o 
   6   2   7      473.75      487.11     35.04 o 
   7   2   7     1182.89     1148.43     54.68 o 
   8   2   7     1382.65     1373.18     84.28 o 
   9   2   7     2041.05     2150.62    107.43 o 
  10   2   7       45.99       73.19     29.39 o 
  11   2   7       96.55       66.44     60.59 o 
  12   2   7      488.60      551.23     74.05 o 
 -12   3   7      192.19      141.13     39.01 o 
 -11   3   7      560.84      490.01     97.86 o 
 -10   3   7      235.44      252.04     46.57 o 
  -9   3   7       87.37      107.33     29.16 o 
  -8   3   7     2528.34     2606.58     97.53 o 
  -7   3   7     1247.91     1183.47     74.52 o 
  -6   3   7      929.84     1014.78     50.38 o 
  -5   3   7     1601.34     1621.55     62.48 o 
  -4   3   7      763.11      795.40     44.34 o 
  -3   3   7       67.29       98.21     13.78 o 
  -2   3   7     8364.13     8537.30    157.45 o 
  -1   3   7       48.24      100.90     10.20 o 
   0   3   7     4453.47     3937.91     72.60 o 
   1   3   7       49.95       68.35     10.27 o 
   2   3   7     8291.76     8355.88    155.87 o 
   3   3   7       31.00       32.98     10.13 o 
   4   3   7     1140.26     1054.13     36.40 o 
   5   3   7     1501.72     1480.26     69.48 o 
   6   3   7      960.33      958.22     47.49 o 
   7   3   7     1172.17     1212.91     71.28 o 
   8   3   7     2459.06     2417.78    125.57 o 
   9   3   7       28.23       25.86     44.39 o 
  10   3   7      221.54      161.24     44.95 o 
  11   3   7      528.38      501.89     90.70 o 
  12   3   7      200.98      127.62     75.81 o 
 -12   4   7       29.75       37.98     39.72 o 
 -11   4   7       56.63       48.64     36.04 o 
 -10   4   7      115.64      111.14     39.99 o 
  -9   4   7      111.52      134.72     39.61 o 
  -8   4   7       25.71       -0.19     19.54 o 
  -7   4   7     1656.04     1705.23     74.71 o 
  -6   4   7     3582.01     3554.04    137.09 o 
  -5   4   7     1816.38     1782.03     69.62 o 
  -4   4   7     1467.05     1244.54     64.63 o 
  -3   4   7     4854.44     4684.55    104.41 o 
  -2   4   7     9044.48     8598.81    166.89 o 
  -1   4   7    11401.77    12529.84    230.75 o 
   0   4   7    16233.86    15851.72    280.54 o 
   1   4   7    12066.60    13138.35    208.71 o 
   2   4   7     9830.37     9303.32    165.40 o 
   3   4   7     4255.36     4152.58     99.83 o 
   4   4   7     1153.03      991.21     37.90 o 
   5   4   7     2078.57     1825.74     92.97 o 
   6   4   7     3518.90     3488.55    105.81 o 
   7   4   7     1750.72     1887.06     91.48 o 
   8   4   7       17.03       41.50     26.88 o 
   9   4   7       83.83       64.30     50.35 o 
  10   4   7      124.00       94.35     32.39 o 
  11   4   7       64.19       45.65     31.56 o 
  12   4   7       31.60       69.18     66.64 o 
 -12   5   7      151.79      198.98     52.75 o 
 -11   5   7      141.24       71.32     41.02 o 
 -10   5   7       68.91       39.70     33.76 o 
  -9   5   7      564.62      578.94     63.67 o 
  -8   5   7     2131.34     2215.27    110.58 o 
  -7   5   7      917.96     1057.12     82.69 o 
  -6   5   7      910.47      841.22     94.28 o 
  -5   5   7       34.91       36.07     14.83 o 
  -4   5   7     1044.86     1009.21     44.38 o 
  -3   5   7     2026.04     2145.63     55.26 o 
  -2   5   7     4014.39     3995.43     86.27 o 
  -1   5   7     5342.49     5700.60    113.50 o 
   0   5   7      275.60      299.05     18.73 o 
   1   5   7     5282.17     5622.64    113.39 o 
   2   5   7     3953.51     3960.24     83.15 o 
   3   5   7     1879.18     1973.75     55.55 o 
   4   5   7     1156.64     1099.93     45.85 o 
   5   5   7       42.27       42.89     12.36 o 
   6   5   7     1068.01      972.44     62.21 o 
   7   5   7      852.26      858.48     79.76 o 
   8   5   7     2057.35     1947.19    156.31 o 
   9   5   7      576.34      436.04     87.32 o 
  10   5   7       43.27       42.64     28.54 o 
  11   5   7      102.79      111.62     34.98 o 
  12   5   7      169.24      209.57     45.14 o 
 -12   6   7      405.87      435.08     73.41 o 
 -11   6   7      438.17      359.97     82.25 o 
 -10   6   7      569.61      513.80     69.05 o 
  -9   6   7       64.76       51.06     27.99 o 
  -8   6   7      404.42      417.56     87.59 o 
  -7   6   7      526.69      558.06     77.74 o 
  -6   6   7     2893.23     2965.36    128.46 o 
  -5   6   7     1981.92     1882.10     63.23 o 
  -4   6   7      163.06      178.79     19.21 o 
  -3   6   7     1880.61     1793.10     52.43 o 
  -2   6   7     1790.63     1837.93     50.88 o 
  -1   6   7      531.86      573.02     26.46 o 
   0   6   7       23.86       15.15      9.27 o 
   1   6   7      476.64      493.89     24.98 o 
   2   6   7     1787.98     1844.36     43.28 o 
   3   6   7     2015.15     1932.14     48.54 o 
   4   6   7      164.80      191.96     19.04 o 
   5   6   7     1787.75     1594.91     83.54 o 
   6   6   7     2992.33     3075.69    126.35 o 
   7   6   7      519.68      664.35     94.64 o 
   8   6   7      404.28      274.17     70.35 o 
   9   6   7      126.62      143.23     65.27 o 
  10   6   7      565.77      631.47     63.47 o 
  11   6   7      478.13      501.79     59.90 o 
  12   6   7      382.15      496.84     61.70 o 
 -12   7   7       44.93       36.32     40.81 o 
 -11   7   7      428.84      391.76     66.42 o 
 -10   7   7      819.90      800.67    202.94 o 
  -9   7   7      777.44      816.40     66.29 o 
  -8   7   7      470.39      426.36     62.57 o 
  -7   7   7        5.50        1.13     22.17 o 
  -6   7   7     2409.65     2424.06     94.27 o 
  -5   7   7      460.06      542.42     44.16 o 
  -4   7   7     2178.13     2277.66     63.98 o 
  -3   7   7     2388.05     2392.34     63.82 o 
  -2   7   7      261.84      214.88     19.47 o 
  -1   7   7     2722.02     2588.47     66.24 o 
   0   7   7      237.51      281.91     23.95 o 
   1   7   7     2863.17     2838.88     67.32 o 
   2   7   7      206.02      181.72     18.10 o 
   3   7   7     2334.98     2284.75     68.30 o 
   4   7   7     2131.02     2182.42     99.36 o 
   5   7   7      555.44      520.68     50.25 o 
   6   7   7     2316.34     2441.68    109.69 o 
   7   7   7       20.45       -2.83     35.32 o 
   8   7   7      504.68      344.81     77.86 o 
   9   7   7      839.67      732.35    112.30 o 
  10   7   7      840.46      860.02     72.39 o 
  11   7   7      397.95      346.96     53.19 o 
  12   7   7       44.21       56.93     37.77 o 
 -11   8   7       24.15      -10.96     39.21 o 
 -10   8   7      366.25      449.44     67.26 o 
  -9   8   7      108.11       85.64     33.95 o 
  -8   8   7       13.17       17.23     26.31 o 
  -7   8   7     1560.66     1460.52     75.18 o 
  -6   8   7      732.39      735.87     47.76 o 
  -5   8   7      698.01      795.20     41.42 o 
  -4   8   7      290.85      274.13     25.58 o 
  -3   8   7     3917.75     3920.95     93.45 o 
  -2   8   7      790.50      819.78     35.87 o 
  -1   8   7     3669.25     3849.34     88.29 o 
   0   8   7      998.63     1102.18     39.32 o 
   1   8   7     3717.81     3791.10     87.09 o 
   2   8   7      867.95      863.05     34.72 o 
   3   8   7     4038.70     3970.10     90.79 o 
   4   8   7      304.05      321.18     41.66 o 
   5   8   7      629.61      745.91    157.33 o 
   6   8   7      681.51      624.83     92.11 o 
   7   8   7     1507.50     1429.00    133.08 o 
   8   8   7       31.55      128.69     59.91 o 
   9   8   7      160.98      198.36     72.40 o 
  10   8   7      356.65      385.65     59.37 o 
  11   8   7       13.89      -46.04     30.70 o 
 -11   9   7      169.22      232.66     61.87 o 
 -10   9   7        7.35      -10.28     36.11 o 
  -9   9   7      108.62      142.71     56.88 o 
  -8   9   7       53.37       59.86     42.72 o 
  -7   9   7      580.54      514.02     52.78 o 
  -6   9   7     1960.03     1993.51     86.55 o 
  -5   9   7     1017.69     1088.11     49.28 o 
  -4   9   7     2748.34     2764.90     77.18 o 
  -3   9   7     6074.17     5895.06    130.12 o 
  -2   9   7     3162.54     3173.58     79.30 o 
  -1   9   7     5369.15     5287.12    114.03 o 
   0   9   7     6469.44     6420.43    133.79 o 
   1   9   7     5143.13     5100.95    112.09 o 
   2   9   7     3031.26     3018.41     76.80 o 
   3   9   7     6158.66     6054.77    145.34 o 
   4   9   7     2788.25     2795.71    142.99 o 
   5   9   7     1146.31     1176.29    113.18 o 
   6   9   7     2096.46     1873.33    152.60 o 
   7   9   7      564.12      644.05    101.67 o 
   8   9   7       36.12      -28.20     38.93 o 
   9   9   7       99.16       52.69     33.95 o 
  10   9   7        3.95      -27.79     32.47 o 
  11   9   7      174.46      207.04     48.56 o 
 -11  10   7      250.39      228.41     64.44 o 
 -10  10   7      213.37      225.49     58.99 o 
  -9  10   7      405.40      501.44     72.30 o 
  -8  10   7      510.59      536.32    104.45 o 
  -7  10   7      954.79     1122.73     63.84 o 
  -6  10   7      401.02      284.28     44.73 o 
  -5  10   7     2717.85     2698.42     81.33 o 
  -4  10   7      988.86     1125.91     66.91 o 
  -3  10   7      797.80      797.71     40.78 o 
  -2  10   7      151.63      135.61     20.39 o 
  -1  10   7      960.68      981.80     40.04 o 
   0  10   7        3.53       -4.58     11.86 o 
   1  10   7      853.96      965.62     39.53 o 
   2  10   7      113.77      124.35     22.97 o 
   3  10   7      794.99      794.97     44.52 o 
   4  10   7     1069.24     1130.35     76.43 o 
   5  10   7     2998.11     3255.79    199.63 o 
   6  10   7      300.97      290.66     73.18 o 
   7  10   7      952.23     1051.21    131.23 o 
   8  10   7      506.04      399.45     87.62 o 
   9  10   7      367.00      432.89     58.80 o 
  10  10   7      217.54      151.42     44.97 o 
  11  10   7      274.06      188.73     50.13 o 
 -10  11   7      329.08      489.97     78.04 o 
  -9  11   7      588.65      529.13     76.83 o 
  -8  11   7      240.41      196.71     36.48 o 
  -7  11   7      606.58      522.43     49.73 o 
  -6  11   7     1791.10     1790.42     71.32 o 
  -5  11   7     1050.96     1159.67     53.97 o 
  -4  11   7     1897.25     1835.27     63.64 o 
  -3  11   7      575.72      611.61     38.99 o 
  -2  11   7      357.60      305.79     27.57 o 
  -1  11   7       24.79       26.03     14.49 o 
   0  11   7        5.62        9.20     13.84 o 
   1  11   7       31.07       25.62     14.83 o 
   2  11   7      380.36      351.12     33.88 o 
   3  11   7      569.66      629.91     61.22 o 
   4  11   7     1802.11     1814.91    137.96 o 
   5  11   7      979.42      875.88    118.84 o 
   6  11   7     1741.00     1731.46    153.28 o 
   7  11   7      604.98      667.57    112.11 o 
   8  11   7      252.15      164.31     69.66 o 
   9  11   7      581.98      622.72    151.24 o 
  10  11   7      332.36      333.18     60.42 o 
 -10  12   7      146.93      102.44     41.40 o 
  -9  12   7       64.71        6.60     33.15 o 
  -8  12   7       76.49      127.77     38.19 o 
  -7  12   7        7.03      -28.76     21.46 o 
  -6  12   7      736.99      775.16     50.60 o 
  -5  12   7     1734.24     1730.79     67.76 o 
  -4  12   7     1000.17     1070.40     63.07 o 
  -3  12   7      674.60      717.94     42.72 o 
  -2  12   7     2158.74     2260.29     68.75 o 
  -1  12   7      632.94      746.61     39.58 o 
   0  12   7     3730.13     3831.68     95.43 o 
   1  12   7      573.79      598.12     42.01 o 
   2  12   7     2039.38     2092.93     75.32 o 
   3  12   7      627.32      733.35     56.82 o 
   4  12   7     1022.13      935.71     94.69 o 
   5  12   7     1874.84     1953.92    163.04 o 
   6  12   7      749.78      782.89    118.74 o 
   7  12   7        0.69       64.20     53.08 o 
   8  12   7       97.62       82.70     53.36 o 
   9  12   7       54.87       92.48     42.54 o 
  10  12   7      151.73      155.45     50.06 o 
  -9  13   7        8.50      -36.86     35.18 o 
  -8  13   7      144.38       62.98     50.90 o 
  -7  13   7       36.54       40.98     27.98 o 
  -6  13   7      309.67      345.64     40.75 o 
  -5  13   7      226.48      217.16     31.12 o 
  -4  13   7      186.07      196.02     28.96 o 
  -3  13   7      195.32      205.31     27.47 o 
  -2  13   7      499.78      543.89     38.70 o 
  -1  13   7       32.74       29.44     17.34 o 
   0  13   7        0.79       -9.84     16.25 o 
   1  13   7       32.89       19.30     20.82 o 
   2  13   7      471.46      488.80     49.37 o 
   3  13   7      217.24      237.79     54.16 o 
   4  13   7      181.76      195.76     48.17 o 
   5  13   7      203.94      277.10     79.42 o 
   6  13   7      291.33      222.46     79.32 o 
   7  13   7       40.35      120.50     63.71 o 
   8  13   7      153.33      102.34     41.10 o 
   9  13   7        7.92       14.47     37.05 o 
  -8  14   7       14.31       39.25     35.89 o 
  -7  14   7      196.61      138.97     40.53 o 
  -6  14   7       95.13      166.10     31.30 o 
  -5  14   7      393.24      379.31     84.37 o 
  -4  14   7      526.29      470.72     63.93 o 
  -3  14   7      100.81       72.30     23.44 o 
  -2  14   7     1091.81     1186.91     54.29 o 
  -1  14   7      267.51      250.82     28.86 o 
   0  14   7     1504.88     1492.88     97.83 o 
   1  14   7      298.75      272.24     57.56 o 
   2  14   7     1172.88     1097.38     90.34 o 
   3  14   7       88.95      119.01     42.10 o 
   4  14   7      540.00      592.54     74.17 o 
   5  14   7      393.44      420.59     65.83 o 
   6  14   7       86.64      140.69     71.03 o 
   7  14   7      179.41      121.71     47.43 o 
   8  14   7        5.90       43.69     40.13 o 
  -7  15   7      348.73      372.09     54.25 o 
  -6  15   7      195.89      174.15     33.97 o 
  -5  15   7       76.09        7.97     24.09 o 
  -4  15   7      331.90      329.74     40.73 o 
  -3  15   7       29.88       39.74     23.18 o 
  -2  15   7       49.85       11.04     20.24 o 
  -1  15   7      107.75       80.72     42.37 o 
   0  15   7       62.19       30.83     46.43 o 
   1  15   7      108.76      112.84     42.23 o 
   2  15   7       36.01       26.10     35.15 o 
   3  15   7       26.15       20.67     33.84 o 
   4  15   7      294.76      304.61     58.46 o 
   5  15   7       65.28       35.64     39.25 o 
   6  15   7      210.83      257.68     86.45 o 
   7  15   7      342.78      283.47     55.85 o 
  -6  16   7      128.09      163.06     44.64 o 
  -5  16   7      340.70      372.81     42.37 o 
  -4  16   7       97.84       76.54     28.72 o 
  -3  16   7       22.05       27.63     26.08 o 
  -2  16   7      100.74       81.85     35.05 o 
  -1  16   7      115.46       29.71     40.65 o 
   0  16   7       35.54       10.23     34.98 o 
   1  16   7      142.44      170.61     48.72 o 
   2  16   7      101.13       95.98     42.95 o 
   3  16   7       31.75       40.89     40.84 o 
   4  16   7       88.29      148.30     50.44 o 
   5  16   7      380.43      506.67     75.18 o 
   6  16   7      145.61      257.57     53.61 o 
  -5  17   7      192.84      205.58     84.28 o 
  -4  17   7      264.11      248.10     43.19 o 
  -3  17   7       50.55       35.43     31.76 o 
  -2  17   7      164.41      208.30     45.94 o 
  -1  17   7      744.25      838.32     71.55 o 
   0  17   7      207.59      239.00     56.54 o 
   1  17   7      753.45      684.99     82.35 o 
   2  17   7      161.83      240.34     68.44 o 
   3  17   7       29.82       71.24     45.26 o 
   4  17   7      248.76      170.03     94.93 o 
   5  17   7      210.73      273.54     47.48 o 
  -3  18   7      147.45      112.62     52.43 o 
  -2  18   7       71.32       68.62     39.71 o 
  -1  18   7       25.12       81.74     57.91 o 
   0  18   7        9.51       58.89     42.45 o 
   1  18   7       27.08       14.96     78.69 o 
   2  18   7       85.13       58.36     45.37 o 
   3  18   7      155.63      100.13     45.21 o 
   0   0   8    61140.56    60425.14   1578.85 o 
   1   0   8      353.31      279.21     16.74 o 
   2   0   8    20453.59    18575.73    363.87 o 
   3   0   8       10.12        2.81      8.62 o 
   4   0   8     3958.10     3552.40     89.44 o 
   5   0   8      379.21      456.11     31.77 o 
   6   0   8     3746.78     3760.70    116.10 o 
   7   0   8        5.79       10.89     17.13 o 
   8   0   8      619.41      553.13     39.65 o 
   9   0   8      458.54      551.56     50.88 o 
  10   0   8       26.24       27.73     24.68 o 
  11   0   8       69.67       55.90     29.38 o 
  12   0   8        8.32       54.17     42.05 o 
 -12   1   8       47.93       63.20     40.77 o 
 -11   1   8      446.90      488.93     54.00 o 
 -10   1   8      202.09      197.89     36.44 o 
  -9   1   8      907.38      957.22     53.70 o 
  -8   1   8     1475.52     1454.30     59.73 o 
  -7   1   8     2093.16     2065.15    110.09 o 
  -6   1   8     1330.51     1397.55     60.14 o 
  -5   1   8     1641.27     1547.02     54.49 o 
  -4   1   8      701.37      599.79     31.73 o 
  -3   1   8     3265.23     3348.58     96.06 o 
  -2   1   8     1215.21     1211.73     51.27 o 
  -1   1   8     2333.95     2282.54     53.24 o 
   0   1   8     3080.13     2883.95     63.23 o 
   1   1   8     2325.75     2293.81     53.84 o 
   2   1   8     1271.34     1208.57     39.89 o 
   3   1   8     3632.60     3712.96     87.70 o 
   4   1   8      678.27      582.23     29.99 o 
   5   1   8     1659.74     1670.30     53.75 o 
   6   1   8     1519.49     1462.35     60.99 o 
   7   1   8     1905.83     1786.36     74.12 o 
   8   1   8     1513.90     1576.20     71.00 o 
   9   1   8      975.78     1038.25     99.33 o 
  10   1   8      184.08      141.88     88.20 o 
  11   1   8      479.74      576.80     71.12 o 
  12   1   8       41.32        3.29     36.35 o 
 -12   2   8      226.66      222.87     44.73 o 
 -11   2   8       90.01       93.28     34.56 o 
 -10   2   8      598.62      604.04     48.92 o 
  -9   2   8        2.70      -15.52     20.72 o 
  -8   2   8      222.09      194.74     37.18 o 
  -7   2   8     3041.95     2985.78    104.74 o 
  -6   2   8     1036.41      996.19     68.39 o 
  -5   2   8     4430.03     4252.33    107.52 o 
  -4   2   8      364.13      390.32     29.17 o 
  -3   2   8      165.69      192.15     17.32 o 
  -2   2   8     1636.30     1619.75     59.47 o 
  -1   2   8     1703.62     1829.74     67.58 o 
   0   2   8     1230.76     1224.52     51.06 o 
   1   2   8     1575.26     1740.16     45.33 o 
   2   2   8     1658.92     1738.16     45.39 o 
   3   2   8      136.87      208.91     20.39 o 
   4   2   8      371.99      332.45     23.79 o 
   5   2   8     4549.48     4480.63    106.78 o 
   6   2   8      925.54      964.65     54.15 o 
   7   2   8     3184.74     3283.75    104.87 o 
   8   2   8      201.44      177.65     37.56 o 
   9   2   8       21.72       22.48     29.35 o 
  10   2   8      607.50      592.24    103.33 o 
  11   2   8       79.99       55.61     55.13 o 
  12   2   8      188.09      208.41     52.73 o 
 -12   3   8       97.52       51.48     34.49 o 
 -11   3   8      200.61      183.78    131.67 o 
 -10   3   8      405.28      436.77     67.95 o 
  -9   3   8     1343.63     1559.00     75.95 o 
  -8   3   8      458.92      460.58     45.28 o 
  -7   3   8      270.90      328.48     38.44 o 
  -6   3   8     2403.54     2466.76     88.62 o 
  -5   3   8      146.57      126.92     18.50 o 
  -4   3   8      441.32      490.41     29.22 o 
  -3   3   8     1717.15     1643.35     52.79 o 
  -2   3   8     1207.43     1208.89     37.13 o 
  -1   3   8     4224.11     4061.66     85.01 o 
   0   3   8      473.43      581.73     24.59 o 
   1   3   8     4364.07     4370.21     88.17 o 
   2   3   8     1368.21     1370.62     49.57 o 
   3   3   8     1962.41     1923.72     53.87 o 
   4   3   8      424.56      445.31     26.69 o 
   5   3   8      166.02      165.59     19.19 o 
   6   3   8     2550.90     2522.07     85.76 o 
   7   3   8      270.79      251.50     39.78 o 
   8   3   8      621.95      748.57     73.52 o 
   9   3   8     1298.46     1237.69     88.30 o 
  10   3   8      314.21      344.03     84.69 o 
  11   3   8      228.35      211.96     51.21 o 
  12   3   8      109.42       74.84     67.62 o 
 -12   4   8       19.66       36.60     40.48 o 
 -11   4   8       53.43       24.60     36.13 o 
 -10   4   8       19.36       14.40     28.32 o 
  -9   4   8      226.35      198.66     36.35 o 
  -8   4   8     2679.42     2727.29    133.67 o 
  -7   4   8     2182.09     2244.57     86.12 o 
  -6   4   8      216.94      296.84     33.14 o 
  -5   4   8     1426.49     1508.26     52.81 o 
  -4   4   8      114.46      114.65     17.64 o 
  -3   4   8     1731.26     1868.41     49.91 o 
  -2   4   8     2510.09     2511.35     61.97 o 
  -1   4   8     4393.06     4785.31    107.98 o 
   0   4   8       36.44       53.21     11.49 o 
   1   4   8     4185.51     4631.21     96.37 o 
   2   4   8     2423.60     2448.92     59.48 o 
   3   4   8     1638.69     1750.83     52.92 o 
   4   4   8      156.53      164.54     17.94 o 
   5   4   8     1255.10     1245.59     45.42 o 
   6   4   8      261.36      292.21     30.04 o 
   7   4   8     2031.93     1969.95     99.47 o 
   8   4   8     2586.61     2626.79    121.65 o 
   9   4   8      247.45      210.94     64.59 o 
  10   4   8       32.69       91.72     57.37 o 
  11   4   8       53.78       44.76     32.58 o 
  12   4   8       28.47       13.66     59.71 o 
 -12   5   8      112.66      120.75     64.15 o 
 -11   5   8       63.88       40.32     37.39 o 
 -10   5   8       83.36      144.92     36.11 o 
  -9   5   8      207.18      237.21     51.95 o 
  -8   5   8       47.41       25.36     25.44 o 
  -7   5   8     1982.28     1944.86     82.74 o 
  -6   5   8      606.14      557.06     38.61 o 
  -5   5   8      866.43      814.52     41.58 o 
  -4   5   8      471.19      486.30     57.74 o 
  -3   5   8     4963.32     4937.03    106.52 o 
  -2   5   8      842.90      849.96     31.67 o 
  -1   5   8    20080.88    20298.38    349.17 o 
   0   5   8     1268.68     1288.61     38.72 o 
   1   5   8    19203.57    19331.83    313.63 o 
   2   5   8      898.13      848.73     31.02 o 
   3   5   8     5345.53     5133.74    115.11 o 
   4   5   8      390.97      391.35     24.79 o 
   5   5   8      969.92      996.12     38.28 o 
   6   5   8      701.13      674.97     52.66 o 
   7   5   8     1925.83     1972.32     99.80 o 
   8   5   8       84.67       78.45     48.39 o 
   9   5   8      196.99       94.64     54.93 o 
  10   5   8       77.63      -58.25     41.08 o 
  11   5   8       60.24        7.48     45.13 o 
  12   5   8      117.93      159.29     44.35 o 
 -12   6   8      339.31      497.99    109.86 o 
 -11   6   8       70.68      122.19     45.17 o 
 -10   6   8      849.48      834.03     68.78 o 
  -9   6   8     1696.65     1666.57     83.92 o 
  -8   6   8     1604.34     1599.27     79.70 o 
  -7   6   8      225.70      253.86     42.34 o 
  -6   6   8     1489.20     1401.38     57.14 o 
  -5   6   8     1124.48     1167.29     49.39 o 
  -4   6   8     1371.71     1369.05     45.77 o 
  -3   6   8     2403.39     2481.30     65.15 o 
  -2   6   8     1423.45     1396.19     43.74 o 
  -1   6   8     1327.24     1417.18     42.26 o 
   0   6   8      201.61      215.05     18.46 o 
   1   6   8     1257.24     1295.26     41.33 o 
   2   6   8     1369.01     1458.68     42.08 o 
   3   6   8     2457.08     2528.67     61.37 o 
   4   6   8     1287.73     1280.46     54.99 o 
   5   6   8      990.31     1065.60     67.38 o 
   6   6   8     1359.66     1252.61     77.48 o 
   7   6   8      365.21      277.19     64.10 o 
   8   6   8     1478.55     1608.82    140.79 o 
   9   6   8     1797.00     1695.07    152.21 o 
  10   6   8      835.30      731.67    120.21 o 
  11   6   8       67.92      100.12     40.52 o 
  12   6   8      317.60      456.21     61.20 o 
 -11   7   8      607.92      603.78     78.93 o 
 -10   7   8      116.14      146.59     47.42 o 
  -9   7   8      325.96      348.66     47.29 o 
  -8   7   8      701.08      770.57     72.52 o 
  -7   7   8     2396.31     2380.15     95.03 o 
  -6   7   8     2888.67     2861.89     89.49 o 
  -5   7   8      738.25      764.23     44.42 o 
  -4   7   8     2955.37     2949.80     77.10 o 
  -3   7   8     1225.03     1346.22     45.46 o 
  -2   7   8      810.15      832.29     59.73 o 
  -1   7   8     1343.86     1440.76     49.82 o 
   0   7   8      263.48      263.95     21.09 o 
   1   7   8     1225.39     1263.29     42.47 o 
   2   7   8      710.31      704.46     32.53 o 
   3   7   8     1244.70     1310.51     50.19 o 
   4   7   8     2958.28     2958.55    244.36 o 
   5   7   8      690.15      634.82     57.06 o 
   6   7   8     2784.08     2716.98    121.87 o 
   7   7   8     2163.62     2238.63    169.28 o 
   8   7   8      754.37      706.69    108.11 o 
   9   7   8      360.72      236.70     73.27 o 
  10   7   8      134.64      150.41     78.15 o 
  11   7   8      569.93      693.79    124.71 o 
 -11   8   8      262.34      245.78     89.37 o 
 -10   8   8      168.90      134.09     94.15 o 
  -9   8   8      326.70      319.01     48.96 o 
  -8   8   8      237.56      215.31     38.85 o 
  -7   8   8      638.32      698.19     49.05 o 
  -6   8   8     1710.97     1791.39     70.13 o 
  -5   8   8     2636.88     2729.63     77.60 o 
  -4   8   8     2547.21     2520.01     71.77 o 
  -3   8   8      222.90      257.60     23.89 o 
  -2   8   8     3893.32     3846.30     92.12 o 
  -1   8   8      778.64      783.32     34.04 o 
   0   8   8    11525.59    11125.03    211.71 o 
   1   8   8      796.24      791.80     36.12 o 
   2   8   8     4125.58     4116.60     92.96 o 
   3   8   8      230.24      255.17     25.55 o 
   4   8   8     2675.26     2622.22    146.65 o 
   5   8   8     2698.22     2911.46    123.40 o 
   6   8   8     1693.88     1997.24    148.89 o 
   7   8   8      665.22      642.69    100.20 o 
   8   8   8      265.07      130.06     61.18 o 
   9   8   8      328.26      219.04     72.79 o 
  10   8   8      180.51      140.31     49.60 o 
  11   8   8      248.22      287.51     54.76 o 
 -11   9   8       55.89       34.73     69.47 o 
 -10   9   8       23.15       13.46     38.87 o 
  -9   9   8      136.23      147.79     55.32 o 
  -8   9   8       54.78       49.59     24.90 o 
  -7   9   8       77.61       59.77     24.64 o 
  -6   9   8      258.90      229.02     31.22 o 
  -5   9   8      193.61      194.80     32.61 o 
  -4   9   8      624.88      591.15     39.36 o 
  -3   9   8      114.34       88.99     17.92 o 
  -2   9   8      791.20      699.90     36.10 o 
  -1   9   8       42.83       24.59     13.74 o 
   0   9   8      553.21      499.23     30.16 o 
   1   9   8       40.47       30.33     13.60 o 
   2   9   8      783.06      778.83     35.46 o 
   3   9   8      114.20       98.91     21.57 o 
   4   9   8      557.74      523.18     55.50 o 
   5   9   8      156.94      183.33     55.32 o 
   6   9   8      171.67      184.70     60.59 o 
   7   9   8       84.75       52.49     45.66 o 
   8   9   8       53.58       44.88     50.74 o 
   9   9   8      143.66       67.81     57.37 o 
  10   9   8       23.01      -24.16     34.26 o 
  11   9   8       44.96       58.84     41.26 o 
 -10  10   8      292.86      359.93     99.91 o 
  -9  10   8      560.15      570.83     53.63 o 
  -8  10   8       43.76       61.43     27.95 o 
  -7  10   8      201.29      223.68     33.31 o 
  -6  10   8       91.18       68.30     25.72 o 
  -5  10   8     1363.81     1421.63     62.59 o 
  -4  10   8      313.59      300.44     29.72 o 
  -3  10   8      333.81      361.95     33.58 o 
  -2  10   8     1230.29     1278.66     48.13 o 
  -1  10   8      141.13      101.23     18.08 o 
   0  10   8      404.06      436.86     30.11 o 
   1  10   8      118.76      110.58     18.15 o 
   2  10   8     1232.28     1318.72     55.01 o 
   3  10   8      273.81      274.20     31.04 o 
   4  10   8      333.85      319.73     57.86 o 
   5  10   8     1325.17     1264.79    124.21 o 
   6  10   8       96.48      120.69     52.88 o 
   7  10   8      256.66      260.41     74.35 o 
   8  10   8       27.52       31.91     50.44 o 
   9  10   8      606.87      516.43    104.98 o 
  10  10   8      287.31      251.00     92.57 o 
 -10  11   8      221.25      409.29     71.23 o 
  -9  11   8      170.00      177.81     42.79 o 
  -8  11   8      299.71      406.44     46.07 o 
  -7  11   8       92.60       93.86     28.05 o 
  -6  11   8      278.00      289.22     32.67 o 
  -5  11   8       18.71       20.93     23.76 o 
  -4  11   8     1069.84     1104.74     55.12 o 
  -3  11   8      175.24      174.93     24.24 o 
  -2  11   8      184.88      195.77     24.19 o 
  -1  11   8      536.58      586.67     35.08 o 
   0  11   8      562.61      561.90     34.39 o 
   1  11   8      542.87      548.88     33.90 o 
   2  11   8      187.43      188.94     25.93 o 
   3  11   8      184.69      172.00     31.97 o 
   4  11   8     1085.09     1218.90     86.02 o 
   5  11   8       25.17       92.30     51.42 o 
   6  11   8      324.95      264.61     72.01 o 
   7  11   8       75.72      -18.83     42.35 o 
   8  11   8      298.86      255.73     80.40 o 
   9  11   8      169.09       97.02     42.20 o 
  10  11   8      226.06      301.08     63.54 o 
  -9  12   8       76.16      123.20     48.55 o 
  -8  12   8      402.84      452.69     49.55 o 
  -7  12   8      190.09      153.60     33.38 o 
  -6  12   8      332.09      330.88     35.64 o 
  -5  12   8      507.47      476.55     47.72 o 
  -4  12   8       28.58       11.69     18.07 o 
  -3  12   8      668.42      630.99     50.91 o 
  -2  12   8      259.48      281.24     28.90 o 
  -1  12   8      265.18      279.60     27.95 o 
   0  12   8      238.37      221.01     25.45 o 
   1  12   8      261.41      258.54     30.65 o 
   2  12   8      295.40      299.58     33.64 o 
   3  12   8      698.50      687.45     55.35 o 
   4  12   8       50.08       13.18     31.05 o 
   5  12   8      512.66      561.80    103.03 o 
   6  12   8      311.70      458.28     93.67 o 
   7  12   8      256.39      268.51     78.54 o 
   8  12   8      445.07      450.87    104.79 o 
   9  12   8       83.71       81.09     51.20 o 
  -9  13   8        8.29       12.56     40.05 o 
  -8  13   8       17.72       54.07     33.25 o 
  -7  13   8      139.94      183.07     42.86 o 
  -6  13   8      180.01      184.00     30.90 o 
  -5  13   8     1233.85     1277.45     61.88 o 
  -4  13   8      560.19      642.07     45.42 o 
  -3  13   8     1672.70     1624.26     63.05 o 
  -2  13   8       37.57       14.28     18.27 o 
  -1  13   8     3039.46     3023.10     86.93 o 
   0  13   8       46.10        5.92     21.15 o 
   1  13   8     3263.22     3422.97    101.78 o 
   2  13   8       38.16       64.14     23.37 o 
   3  13   8     1805.99     1873.14     85.79 o 
   4  13   8      561.58      670.92    109.38 o 
   5  13   8     1206.59     1215.91    146.26 o 
   6  13   8      183.72      274.95     78.25 o 
   7  13   8      163.90       57.37     58.35 o 
   8  13   8       19.98       57.66     64.01 o 
   9  13   8       10.04        2.17     37.42 o 
  -8  14   8      308.36      239.61     60.02 o 
  -7  14   8      258.26      226.16     40.97 o 
  -6  14   8      311.13      255.10     35.94 o 
  -5  14   8       14.74       50.27     24.46 o 
  -4  14   8      177.01      150.99     46.85 o 
  -3  14   8     1124.07     1174.62     59.16 o 
  -2  14   8      179.85      205.42     28.67 o 
  -1  14   8      252.52      178.80     26.92 o 
   0  14   8       37.94       62.70     23.88 o 
   1  14   8      309.77      308.56     38.26 o 
   2  14   8      170.52      171.51     44.80 o 
   3  14   8     1053.00     1091.63     92.92 o 
   4  14   8      197.31      203.92     52.12 o 
   5  14   8       31.30       10.64     47.22 o 
   6  14   8      321.42      253.39     81.18 o 
   7  14   8      278.37      233.00     84.10 o 
   8  14   8      343.36      342.20     62.52 o 
  -7  15   8      151.15      197.17     53.90 o 
  -6  15   8      144.37      138.71     31.30 o 
  -5  15   8       35.49       54.66     26.00 o 
  -4  15   8      385.00      410.48     40.84 o 
  -3  15   8      143.10      115.20     29.08 o 
  -2  15   8       83.22      100.29     25.68 o 
  -1  15   8       42.10       38.11     24.79 o 
   0  15   8       40.34       30.70     26.93 o 
   1  15   8       42.39       22.96     34.83 o 
   2  15   8      110.16      138.34     44.92 o 
   3  15   8      137.72      131.02     43.84 o 
   4  15   8      387.44      436.13    156.40 o 
   5  15   8       30.56       18.83     55.61 o 
   6  15   8      123.86      231.43     83.03 o 
   7  15   8      184.91      135.26     50.59 o 
  -6  16   8       10.41      -26.22     27.05 o 
  -5  16   8       95.98       82.62     29.54 o 
  -4  16   8      134.91      116.95     29.51 o 
  -3  16   8       86.13       69.57     26.30 o 
  -2  16   8      264.83      164.64     40.61 o 
  -1  16   8       10.53      -33.09     26.28 o 
   0  16   8      315.58      374.73     62.81 o 
   1  16   8        7.12       -1.16     42.25 o 
   2  16   8      217.09      226.09     53.95 o 
   3  16   8       99.59      117.77     46.70 o 
   4  16   8      142.28      126.56     74.69 o 
   5  16   8       64.60      108.41     50.54 o 
   6  16   8        7.92       53.18     62.15 o 
  -5  17   8        5.47       19.73     31.98 o 
  -4  17   8       45.59       89.77     34.47 o 
  -3  17   8       27.63       39.31     34.88 o 
  -2  17   8       69.31      -27.91     30.17 o 
  -1  17   8        6.61       38.35     30.18 o 
   0  17   8        6.56       42.94     38.04 o 
   1  17   8        4.55       19.79     39.54 o 
   2  17   8       73.53       47.64     42.00 o 
   3  17   8       30.42       -2.15     37.68 o 
   4  17   8       69.35       62.44     45.12 o 
   5  17   8        2.73       -2.90     42.36 o 
  -3  18   8        6.90      -49.70     33.14 o 
  -2  18   8      274.84      334.13     55.34 o 
  -1  18   8        2.34        0.79     39.91 o 
   0  18   8      420.58      475.42    155.67 o 
   1  18   8        3.19      -12.74     39.05 o 
   2  18   8      256.50      319.90     66.15 o 
   3  18   8        5.34       17.20     41.30 o 
   1   0   9        1.02       -4.48      7.80 o 
   2   0   9     3102.25     3578.63     87.85 o 
   3   0   9    17346.49    17353.59    346.06 o 
   4   0   9        7.65       -2.55     10.14 o 
   5   0   9      655.25      606.51     34.68 o 
   6   0   9       18.61       -7.62     13.40 o 
   7   0   9     1804.83     1941.69     76.95 o 
   8   0   9      681.86      740.87     45.44 o 
   9   0   9     1725.18     1670.37     96.18 o 
  10   0   9       76.60       65.38     27.90 o 
  11   0   9       48.51       23.51     29.33 o 
  12   0   9      294.54      289.78     90.25 o 
 -12   1   9       54.39      -21.76     53.57 o 
 -11   1   9      309.09      271.71     43.44 o 
 -10   1   9       30.68       43.44     27.64 o 
  -9   1   9     1089.04     1155.68     58.32 o 
  -8   1   9      350.54      346.24     34.35 o 
  -7   1   9      126.02      104.42     21.13 o 
  -6   1   9      733.47      733.04     35.07 o 
  -5   1   9      615.27      588.04     29.43 o 
  -4   1   9     1331.62     1343.88     57.85 o 
  -3   1   9     1119.52     1075.11     33.61 o 
  -2   1   9     2581.87     2636.72     67.76 o 
  -1   1   9    10595.68    10892.25    200.75 o 
   0   1   9     6336.49     6606.67    127.26 o 
   1   1   9    10657.08    11235.93    201.52 o 
   2   1   9     2235.10     2352.18     59.54 o 
   3   1   9     1125.32     1062.01     39.87 o 
   4   1   9     1286.87     1299.71     46.68 o 
   5   1   9      718.47      752.23     36.13 o 
   6   1   9      878.23      906.99     40.44 o 
   7   1   9      138.50      112.81     24.81 o 
   8   1   9      329.24      362.96     39.22 o 
   9   1   9     1124.96     1287.45     85.06 o 
  10   1   9       21.75       11.16     24.11 o 
  11   1   9      314.01      372.95     62.64 o 
  12   1   9       57.51       61.57     65.76 o 
 -12   2   9      113.62       77.82     48.39 o 
 -11   2   9      203.21      175.26     52.54 o 
 -10   2   9       31.97       29.35     24.40 o 
  -9   2   9      689.03      652.15     63.11 o 
  -8   2   9     2719.68     2756.29    103.33 o 
  -7   2   9     2748.47     2706.15     98.41 o 
  -6   2   9      342.67      340.55     28.82 o 
  -5   2   9     2058.62     2141.74     65.98 o 
  -4   2   9     1780.94     1791.20     56.22 o 
  -3   2   9     1238.10     1216.25     40.53 o 
  -2   2   9     1025.87      912.08     45.20 o 
  -1   2   9     7850.27     8215.40    171.97 o 
   0   2   9      566.52      492.11     23.51 o 
   1   2   9     7782.02     7961.69    152.30 o 
   2   2   9     1108.38     1023.05     34.37 o 
   3   2   9     1016.90     1016.02     39.82 o 
   4   2   9     1759.07     1797.03     56.25 o 
   5   2   9     2115.78     2171.12     65.26 o 
   6   2   9      288.54      258.20     25.83 o 
   7   2   9     2761.30     2832.75     97.85 o 
   8   2   9     2784.70     2860.81    128.46 o 
   9   2   9      521.63      587.97     64.90 o 
  10   2   9       12.57       30.15     49.08 o 
  11   2   9      206.41      220.02     78.06 o 
  12   2   9      146.00       55.45     92.40 o 
 -12   3   9      282.80      340.48     63.83 o 
 -11   3   9       36.62       28.75     37.90 o 
 -10   3   9      576.69      741.01     62.92 o 
  -9   3   9      133.94      104.27     35.18 o 
  -8   3   9     6012.73     6055.60    180.85 o 
  -7   3   9      139.13      167.01     25.23 o 
  -6   3   9     6273.36     6263.82    150.42 o 
  -5   3   9      381.34      351.41     28.19 o 
  -4   3   9     4819.09     5146.28    122.37 o 
  -3   3   9      420.20      534.11     28.64 o 
  -2   3   9     5883.05     6064.11    113.91 o 
  -1   3   9      125.87      103.10     16.19 o 
   0   3   9     2267.86     2158.30     54.35 o 
   1   3   9      139.43      128.94     15.01 o 
   2   3   9     5151.77     5276.27    113.41 o 
   3   3   9      428.80      529.28     29.28 o 
   4   3   9     4887.46     5094.22    120.45 o 
   5   3   9      368.43      402.27     28.17 o 
   6   3   9     6336.10     6286.08    145.92 o 
   7   3   9      111.07       90.40     23.25 o 
   8   3   9     5777.29     6146.16    222.04 o 
   9   3   9      152.06      102.98     36.28 o 
  10   3   9      540.08      687.28    113.38 o 
  11   3   9       31.22       50.15     61.47 o 
  12   3   9      242.53      208.70     82.74 o 
 -12   4   9      480.07      643.86    122.25 o 
 -11   4   9       82.11       56.79     64.98 o 
 -10   4   9      321.57      364.35    133.77 o 
  -9   4   9      466.70      458.31     49.27 o 
  -8   4   9     1124.05     1051.18     62.99 o 
  -7   4   9      528.20      556.28     40.37 o 
  -6   4   9     1128.85     1114.68     50.47 o 
  -5   4   9     3710.46     3758.15    114.37 o 
  -4   4   9      417.15      439.64     29.60 o 
  -3   4   9     5837.62     5669.06    118.73 o 
  -2   4   9     2073.58     2209.74     55.01 o 
  -1   4   9     6916.18     6657.69    131.62 o 
   0   4   9     2257.43     2130.01     53.10 o 
   1   4   9     6992.58     6894.52    133.38 o 
   2   4   9     2110.78     2162.65     56.19 o 
   3   4   9     6137.19     5970.74    131.62 o 
   4   4   9      360.48      365.51     34.93 o 
   5   4   9     3679.02     3785.06     96.23 o 
   6   4   9     1138.82     1195.89     54.57 o 
   7   4   9      496.26      522.61     41.43 o 
   8   4   9     1047.82      902.80     73.76 o 
   9   4   9      393.77      391.84     83.42 o 
  10   4   9      366.63      316.71     82.84 o 
  11   4   9       80.36       81.63     35.78 o 
  12   4   9      464.49      575.85    118.35 o 
 -12   5   9      120.06       82.54     71.42 o 
 -11   5   9        0.33      -59.32     52.00 o 
 -10   5   9      466.85      453.35     70.92 o 
  -9   5   9      495.92      445.05     50.21 o 
  -8   5   9      778.11      847.81     61.27 o 
  -7   5   9        8.80       11.24     17.43 o 
  -6   5   9      794.10      856.75     46.49 o 
  -5   5   9      935.83      817.74     43.10 o 
  -4   5   9     3275.48     3418.82     93.36 o 
  -3   5   9      173.00      207.24     19.40 o 
  -2   5   9     4427.67     4367.33     94.71 o 
  -1   5   9     1214.10     1356.08     40.68 o 
   0   5   9      499.06      460.85     23.93 o 
   1   5   9     1267.85     1372.07     41.99 o 
   2   5   9     4463.98     4391.50     94.45 o 
   3   5   9      150.83      175.09     17.83 o 
   4   5   9     3289.51     3457.12     87.94 o 
   5   5   9      940.05      925.66     46.40 o 
   6   5   9      702.42      828.41     70.88 o 
   7   5   9        9.03      -29.63     23.35 o 
   8   5   9      807.47      886.61    113.67 o 
   9   5   9      493.22      401.30     86.35 o 
  10   5   9      466.90      548.83    103.33 o 
  11   5   9        3.01      -16.87     33.29 o 
  12   5   9       87.94       95.67     39.80 o 
 -11   6   9      171.77      183.14     76.01 o 
 -10   6   9      282.33      379.35     65.05 o 
  -9   6   9      408.30      592.26     72.75 o 
  -8   6   9      114.80      126.91     27.24 o 
  -7   6   9      813.81      876.44     69.42 o 
  -6   6   9       15.13       11.15     17.27 o 
  -5   6   9      447.16      480.72     35.80 o 
  -4   6   9      515.64      526.32     31.28 o 
  -3   6   9     1478.84     1460.23     46.88 o 
  -2   6   9     1202.05     1258.61     40.95 o 
  -1   6   9      443.97      472.17     25.25 o 
   0   6   9     2183.71     2165.76     57.24 o 
   1   6   9      407.59      444.06     37.64 o 
   2   6   9     1174.08     1197.02     39.93 o 
   3   6   9     1417.48     1436.17     43.96 o 
   4   6   9      452.16      491.26     37.59 o 
   5   6   9      407.81      465.45     71.71 o 
   6   6   9       34.91        2.67     23.95 o 
   7   6   9      751.36      788.11     71.18 o 
   8   6   9      157.11       86.84     48.30 o 
   9   6   9      396.49      483.06     99.42 o 
  10   6   9      234.33      191.63     72.10 o 
  11   6   9      170.77      131.22     41.40 o 
 -11   7   9      309.92      309.29     90.06 o 
 -10   7   9       58.07       15.57     39.31 o 
  -9   7   9      164.48      200.48     52.00 o 
  -8   7   9       43.15       55.87     24.72 o 
  -7   7   9     1748.63     1717.06     69.97 o 
  -6   7   9      175.90      150.72     32.03 o 
  -5   7   9      419.44      375.65     33.51 o 
  -4   7   9      688.44      610.55     35.13 o 
  -3   7   9      372.62      369.38     30.95 o 
  -2   7   9       32.47       29.89     12.61 o 
  -1   7   9      502.63      459.68     34.71 o 
   0   7   9     1727.32     1765.89     51.72 o 
   1   7   9      468.81      461.48     27.39 o 
   2   7   9       42.66       37.77     13.65 o 
   3   7   9      465.61      430.80     36.87 o 
   4   7   9      754.41      870.34     64.52 o 
   5   7   9      401.33      273.99     43.05 o 
   6   7   9      132.49       60.81     29.80 o 
   7   7   9     1850.08     1994.22    153.77 o 
   8   7   9       30.84       48.30     42.93 o 
   9   7   9      188.00      193.48     72.30 o 
  10   7   9       72.94       21.47     50.35 o 
  11   7   9      316.53      377.80     56.77 o 
 -11   8   9      184.67      191.33     79.23 o 
 -10   8   9       83.48      112.09     49.71 o 
  -9   8   9      706.64      628.90     75.93 o 
  -8   8   9        4.66       19.59     27.28 o 
  -7   8   9     1983.71     1918.59     75.88 o 
  -6   8   9     1117.80     1088.13     56.53 o 
  -5   8   9     1232.85     1188.48     55.91 o 
  -4   8   9       27.99       36.14     16.05 o 
  -3   8   9     1043.88     1018.71     42.42 o 
  -2   8   9       41.59       35.87     14.32 o 
  -1   8   9      829.43      774.52     35.18 o 
   0   8   9      416.34      396.72     27.60 o 
   1   8   9      653.64      744.56     34.70 o 
   2   8   9       49.40       63.43     15.55 o 
   3   8   9     1059.36     1097.24     47.36 o 
   4   8   9       24.51       43.94     25.35 o 
   5   8   9     1419.19     1599.37     85.86 o 
   6   8   9     1098.41     1196.49    115.03 o 
   7   8   9     1846.93     1770.00    149.09 o 
   8   8   9        3.75      -10.83     41.17 o 
   9   8   9      747.40      798.51    121.47 o 
  10   8   9       88.76       20.20     53.66 o 
  11   8   9      188.78      224.04     50.16 o 
 -10   9   9      194.32      194.53     46.64 o 
  -9   9   9      142.69      103.54     36.05 o 
  -8   9   9      394.42      430.82     52.67 o 
  -7   9   9       60.94       47.50     29.27 o 
  -6   9   9      692.14      716.78     49.39 o 
  -5   9   9      203.53      180.18     25.97 o 
  -4   9   9     3154.82     3317.57     89.38 o 
  -3   9   9      438.44      411.92     30.68 o 
  -2   9   9     2241.22     2174.92     64.69 o 
  -1   9   9     1019.39     1043.72     60.56 o 
   0   9   9     2175.59     2126.90     61.85 o 
   1   9   9      868.09      920.81     39.74 o 
   2   9   9     2297.58     2255.21     64.65 o 
   3   9   9      539.91      504.85     64.58 o 
   4   9   9     3289.64     3495.90    144.23 o 
   5   9   9      240.28      270.55     71.03 o 
   6   9   9      552.75      593.22     99.03 o 
   7   9   9       69.81       15.12     39.91 o 
   8   9   9      388.16      320.81     82.54 o 
   9   9   9      141.76       33.95     53.27 o 
  10   9   9      196.93      151.04     74.15 o 
 -10  10   9       17.75       28.76     43.13 o 
  -9  10   9      451.00      492.74     60.13 o 
  -8  10   9       67.55       74.53     34.38 o 
  -7  10   9      393.23      478.84     77.65 o 
  -6  10   9      347.02      319.49     38.11 o 
  -5  10   9      802.06      748.28     44.62 o 
  -4  10   9       90.99      104.07     22.45 o 
  -3  10   9     1305.73     1304.26     50.73 o 
  -2  10   9     1237.85     1241.44     47.92 o 
  -1  10   9     1959.13     1788.82     57.74 o 
   0  10   9       45.67       39.91     15.73 o 
   1  10   9     1938.41     1878.63     58.30 o 
   2  10   9     1297.08     1253.57     55.25 o 
   3  10   9     1300.89     1256.66     56.47 o 
   4  10   9      102.77      139.27     36.44 o 
   5  10   9      878.76      911.49    114.16 o 
   6  10   9      360.74      297.20     76.20 o 
   7  10   9      363.99      263.73     75.03 o 
   8  10   9       55.87      -11.22     45.66 o 
   9  10   9      442.90      631.76    111.91 o 
  10  10   9       25.81        3.07     36.41 o 
 -10  11   9      193.59      221.61     59.52 o 
  -9  11   9       12.94        1.71     31.89 o 
  -8  11   9      391.73      509.64     58.33 o 
  -7  11   9       63.18       63.49     32.10 o 
  -6  11   9      231.24      289.87     43.30 o 
  -5  11   9       39.18       41.77     22.18 o 
  -4  11   9      779.72      730.40     44.90 o 
  -3  11   9      337.70      334.86     35.53 o 
  -2  11   9      596.67      538.01     36.03 o 
  -1  11   9      505.59      459.20     33.23 o 
   0  11   9      216.43      206.75     24.91 o 
   1  11   9      458.36      456.80     32.52 o 
   2  11   9      522.26      505.80     40.74 o 
   3  11   9      332.22      334.31     35.01 o 
   4  11   9      802.01      711.86    104.20 o 
   5  11   9       21.65       31.03     42.74 o 
   6  11   9      257.83      254.75     73.96 o 
   7  11   9       89.24      116.60     62.44 o 
   8  11   9      430.88      497.70    104.50 o 
   9  11   9       15.66      -33.76     45.56 o 
  10  11   9      208.82      184.94     53.41 o 
  -9  12   9       14.44      -24.94     33.26 o 
  -8  12   9      127.50      113.72     38.43 o 
  -7  12   9       17.51       25.35     29.93 o 
  -6  12   9        7.95      -17.49     22.82 o 
  -5  12   9      456.72      458.01     42.92 o 
  -4  12   9      609.53      655.99     44.68 o 
  -3  12   9      680.63      760.52     59.99 o 
  -2  12   9      395.32      385.56     33.61 o 
  -1  12   9      556.64      573.67     37.49 o 
   0  12   9      554.74      515.15     36.08 o 
   1  12   9      540.93      587.10     43.82 o 
   2  12   9      405.50      459.80     40.49 o 
   3  12   9      710.47      816.60     59.88 o 
   4  12   9      624.16      706.50    108.69 o 
   5  12   9      388.18      356.32     85.47 o 
   6  12   9       18.44       37.47     53.08 o 
   7  12   9       32.94       17.07     50.64 o 
   8  12   9      134.14      109.57     63.81 o 
   9  12   9       11.40       55.42     58.93 o 
  -8  13   9       80.46      123.19     43.52 o 
  -7  13   9       71.07       50.56     34.83 o 
  -6  13   9      256.57      254.45     58.99 o 
  -5  13   9      210.21      216.27     35.67 o 
  -4  13   9       23.08       12.79     20.67 o 
  -3  13   9       47.80       29.42     20.66 o 
  -2  13   9       74.94       42.39     20.78 o 
  -1  13   9       84.90       61.51     20.97 o 
   0  13   9      131.47      160.94     28.37 o 
   1  13   9       78.59       64.76     23.90 o 
   2  13   9       46.59       22.64     21.91 o 
   3  13   9       54.55       75.15     29.00 o 
   4  13   9       22.71       27.85     33.12 o 
   5  13   9      223.20      254.46     78.64 o 
   6  13   9      234.13      171.82     71.03 o 
   7  13   9       65.22       18.64     46.93 o 
   8  13   9       93.68       31.22     57.08 o 
  -8  14   9       30.48       56.75     37.91 o 
  -7  14   9      153.71      177.14     43.13 o 
  -6  14   9      135.17      133.13     33.97 o 
  -5  14   9      133.57       82.93     30.62 o 
  -4  14   9      127.63      138.23     31.62 o 
  -3  14   9      329.03      340.15     36.09 o 
  -2  14   9      162.84      142.25     26.50 o 
  -1  14   9      122.84      142.22     30.38 o 
   0  14   9      256.98      250.48     34.29 o 
   1  14   9      153.05      137.84     29.18 o 
   2  14   9      210.36      171.98     37.68 o 
   3  14   9      390.30      486.56     66.30 o 
   4  14   9      127.90       95.17     54.74 o 
   5  14   9      128.20       48.10     55.52 o 
   6  14   9      132.53       98.74     62.64 o 
   7  14   9      157.54      135.52     75.13 o 
   8  14   9       40.92       51.13     64.59 o 
  -7  15   9       40.06        8.16     37.15 o 
  -6  15   9      323.20      354.23     46.27 o 
  -5  15   9       73.14      101.39     32.55 o 
  -4  15   9      424.63      361.59     60.18 o 
  -3  15   9       97.01       93.60     26.36 o 
  -2  15   9      275.43      269.18     32.96 o 
  -1  15   9      118.34      105.44     29.72 o 
   0  15   9      154.00      113.06     29.50 o 
   1  15   9       92.24       60.73     37.52 o 
   2  15   9      337.07      311.00     56.02 o 
   3  15   9       98.66       84.01     38.65 o 
   4  15   9      384.94      481.02    108.40 o 
   5  15   9       68.39       15.81     50.05 o 
   6  15   9      354.86      167.04     80.98 o 
   7  15   9       41.69       31.03     60.20 o 
  -5  16   9      249.31      290.36     44.29 o 
  -4  16   9       43.97       98.91     32.32 o 
  -3  16   9      389.95      409.71     46.80 o 
  -2  16   9      125.26       67.72     38.22 o 
  -1  16   9      229.18      281.27     51.89 o 
   0  16   9      231.28      301.66     48.33 o 
   1  16   9      235.49      254.87     56.39 o 
   2  16   9      145.50      195.04    104.40 o 
   3  16   9      471.34      441.67    113.42 o 
   4  16   9       51.37       73.40     46.11 o 
   5  16   9      223.15      168.50     77.18 o 
  -4  17   9      323.77      285.81     50.57 o 
  -3  17   9        8.15       13.01     43.64 o 
  -2  17   9      399.33      352.75     67.81 o 
  -1  17   9      120.93      116.08     55.55 o 
   0  17   9      352.15      467.28     98.20 o 
   1  17   9      121.12       69.84     45.22 o 
   2  17   9      409.89      398.87    111.13 o 
   3  17   9       18.83       46.50     42.80 o 
   4  17   9      269.22      377.17     70.66 o 
  -1  18   9       68.00       37.86     60.10 o 
   0  18   9        4.77       56.37     40.42 o 
   1  18   9       84.27       23.56     58.15 o 
   0   0  10       48.56       88.95     23.89 o 
   1   0  10     4829.83     4686.37     97.74 o 
   2   0  10     1961.41     2144.78     61.73 o 
   3   0  10     5200.05     5373.90    109.41 o 
   4   0  10     1384.11     1507.08     44.87 o 
   5   0  10       15.42       20.43     12.03 o 
   6   0  10     1021.96     1104.83     41.28 o 
   7   0  10        5.25      -15.86     13.27 o 
   8   0  10     1978.37     1868.94     69.98 o 
   9   0  10      459.31      477.09     62.40 o 
  10   0  10     1742.72     1723.30    106.51 o 
  11   0  10      309.59      328.85     68.98 o 
  12   0  10      562.31      717.52    124.50 o 
 -12   1  10       16.15       37.47     60.10 o 
 -11   1  10      292.91      285.67     59.26 o 
 -10   1  10      556.48      517.13     67.06 o 
  -9   1  10      380.27      400.63     46.24 o 
  -8   1  10     1086.60     1129.01     57.73 o 
  -7   1  10     2882.80     2934.08     90.99 o 
  -6   1  10     3208.60     3187.10     88.36 o 
  -5   1  10     4444.63     4318.12     97.14 o 
  -4   1  10     3231.80     3046.20     71.60 o 
  -3   1  10     3148.76     2963.19     68.31 o 
  -2   1  10      185.24      151.56     17.56 o 
  -1   1  10    12506.33    13315.33    241.70 o 
   0   1  10      358.90      307.98     19.98 o 
   1   1  10    12758.71    13533.69    242.04 o 
   2   1  10      176.35      148.51     15.99 o 
   3   1  10     3109.95     3031.07     80.37 o 
   4   1  10     2969.02     2873.62     81.43 o 
   5   1  10     4334.74     4312.80    109.79 o 
   6   1  10     3333.08     3158.79     89.62 o 
   7   1  10     3081.48     3225.88     91.89 o 
   8   1  10     1099.48      992.23     60.21 o 
   9   1  10      405.47      286.25     64.20 o 
  10   1  10      550.34      631.16     71.75 o 
  11   1  10      288.53      326.66     90.64 o 
  12   1  10       30.34      133.86     72.01 o 
 -12   2  10       79.68       51.57     43.86 o 
 -11   2  10      161.63      154.60     51.76 o 
 -10   2  10       60.99       66.42     44.02 o 
  -9   2  10      364.07      289.72     41.62 o 
  -8   2  10      468.37      399.86     38.51 o 
  -7   2  10      929.29      890.65     57.74 o 
  -6   2  10     1845.92     1792.54     76.17 o 
  -5   2  10      332.73      288.78     32.74 o 
  -4   2  10     2095.55     2061.37    104.17 o 
  -3   2  10      447.85      383.96     41.17 o 
  -2   2  10     5912.94     5591.45    157.97 o 
  -1   2  10     3485.89     3937.33     83.70 o 
   0   2  10     5125.24     4955.73    122.30 o 
   1   2  10     3607.00     4098.39     87.59 o 
   2   2  10     6106.05     5976.92    119.40 o 
   3   2  10      472.05      402.39     27.02 o 
   4   2  10     1962.43     2031.95     63.26 o 
   5   2  10      356.76      336.14     27.93 o 
   6   2  10     1928.83     1869.63     62.53 o 
   7   2  10      945.77      935.63     45.01 o 
   8   2  10      552.83      547.84     47.15 o 
   9   2  10      437.40      415.79     56.64 o 
  10   2  10       45.23        9.95     34.53 o 
  11   2  10      150.48      107.91     74.84 o 
  12   2  10       85.36       64.20     69.96 o 
 -12   3  10      115.54      143.43     54.05 o 
 -11   3  10      143.02      109.13     67.37 o 
 -10   3  10      238.20      231.92     51.51 o 
  -9   3  10     1007.66     1020.31     85.24 o 
  -8   3  10      829.16      730.78     60.89 o 
  -7   3  10      558.12      641.20     52.27 o 
  -6   3  10      140.07      114.33     34.21 o 
  -5   3  10     1113.95     1153.00     57.95 o 
  -4   3  10      292.81      253.09     30.71 o 
  -3   3  10      952.49      995.83     66.06 o 
  -2   3  10      163.59      198.36     20.04 o 
  -1   3  10     4008.01     4310.25    101.51 o 
   0   3  10     1953.06     2048.04     59.62 o 
   1   3  10     3653.03     3931.65     89.03 o 
   2   3  10      187.10      206.27     18.64 o 
   3   3  10      919.52      903.38     38.75 o 
   4   3  10      271.18      247.24     23.73 o 
   5   3  10     1085.62     1104.17     45.57 o 
   6   3  10      138.51      139.15     21.62 o 
   7   3  10      579.32      547.43     44.62 o 
   8   3  10      816.49      725.52     51.57 o 
   9   3  10     1022.80      837.72    186.89 o 
  10   3  10      198.92      127.82     63.52 o 
  11   3  10      173.46      336.32     90.93 o 
  12   3  10      124.44       60.79     68.69 o 
 -11   4  10      261.62      350.56    140.94 o 
 -10   4  10      238.92      287.15     56.68 o 
  -9   4  10     1468.28     1597.89     91.41 o 
  -8   4  10       37.09       51.86     28.46 o 
  -7   4  10     3497.11     3628.85    125.27 o 
  -6   4  10     1220.90     1277.06    131.13 o 
  -5   4  10     2160.26     2140.58     98.01 o 
  -4   4  10     2828.15     2807.27    119.46 o 
  -3   4  10     1641.70     1526.71     66.16 o 
  -2   4  10      833.68      807.94     46.02 o 
  -1   4  10     1467.38     1362.96     42.91 o 
   0   4  10      590.80      591.40     32.64 o 
   1   4  10     1493.30     1445.40     44.06 o 
   2   4  10      929.19      932.43     37.90 o 
   3   4  10     1751.09     1632.25     52.96 o 
   4   4  10     2856.06     2892.13     79.23 o 
   5   4  10     2286.01     2250.62     68.04 o 
   6   4  10     1167.62     1218.08     94.41 o 
   7   4  10     3677.68     3626.18    116.17 o 
   8   4  10       22.65      -14.62     35.27 o 
   9   4  10     1601.27     1563.35    142.35 o 
  10   4  10      242.34      189.87     69.47 o 
  11   4  10      214.80      159.62     72.98 o 
 -11   5  10      698.66      730.68     88.34 o 
 -10   5  10      244.20      246.49     56.58 o 
  -9   5  10     1106.92     1199.64    104.02 o 
  -8   5  10      147.16       65.49     32.33 o 
  -7   5  10      299.26      299.75     40.66 o 
  -6   5  10      229.45      252.74     36.44 o 
  -5   5  10     1100.27     1151.93     88.41 o 
  -4   5  10     1379.21     1321.91     62.80 o 
  -3   5  10      898.12      982.73     43.46 o 
  -2   5  10     3091.80     2975.74     81.50 o 
  -1   5  10       38.00       44.92     11.68 o 
   0   5  10     1957.61     1885.82     51.78 o 
   1   5  10       34.27        6.89     10.88 o 
   2   5  10     2925.76     2699.38     69.03 o 
   3   5  10      895.21      992.66     42.28 o 
   4   5  10     1312.66     1276.67     47.28 o 
   5   5  10     1036.91     1029.24     54.02 o 
   6   5  10      242.65      174.82     39.81 o 
   7   5  10      334.47      317.19     48.77 o 
   8   5  10      146.04       99.03     56.20 o 
   9   5  10     1067.15     1310.65    143.82 o 
  10   5  10      224.64      229.58     75.62 o 
  11   5  10      661.76      804.85    131.23 o 
 -11   6  10      174.61      176.50     58.13 o 
 -10   6  10      156.32      162.04     40.93 o 
  -9   6  10      328.64      328.30     47.54 o 
  -8   6  10      202.83      232.60     41.68 o 
  -7   6  10      359.16      375.08     52.77 o 
  -6   6  10     1886.17     1883.49     84.80 o 
  -5   6  10      277.93      255.14     35.42 o 
  -4   6  10     2416.64     2438.71     77.98 o 
  -3   6  10      342.15      433.30     33.18 o 
  -2   6  10     3234.00     3137.14     88.94 o 
  -1   6  10      309.08      306.72     21.85 o 
   0   6  10     2979.35     2600.12     65.93 o 
   1   6  10      288.62      251.40     20.90 o 
   2   6  10     3276.46     3205.95     76.62 o 
   3   6  10      368.20      387.88     31.58 o 
   4   6  10     2426.68     2431.82     87.13 o 
   5   6  10      316.27      323.99     94.25 o 
   6   6  10     1810.08     2055.90    103.05 o 
   7   6  10      281.47      273.69     49.08 o 
   8   6  10      213.95      284.90     73.37 o 
   9   6  10      373.61      349.10     80.88 o 
  10   6  10      146.00       71.81     57.37 o 
  11   6  10      175.47       40.30     58.15 o 
 -11   7  10       57.60       87.46     42.47 o 
 -10   7  10       84.32      109.29     39.59 o 
  -9   7  10      226.36      204.06     41.03 o 
  -8   7  10      529.14      625.48     60.42 o 
  -7   7  10      708.07      702.92     59.26 o 
  -6   7  10     1184.25     1312.54     71.86 o 
  -5   7  10     1312.74     1393.54     91.40 o 
  -4   7  10      441.80      469.03     44.97 o 
  -3   7  10     2134.51     2045.32     70.28 o 
  -2   7  10      370.19      428.69     39.12 o 
  -1   7  10     1202.79     1136.98     40.99 o 
   0   7  10        0.90        2.35     11.25 o 
   1   7  10     1285.42     1202.59     42.74 o 
   2   7  10      343.15      403.06     31.73 o 
   3   7  10     2268.02     2151.76     70.84 o 
   4   7  10      399.23      447.68     51.33 o 
   5   7  10     1223.21     1319.98     87.42 o 
   6   7  10     1128.85     1150.74     82.25 o 
   7   7  10      598.18      720.06    107.23 o 
   8   7  10      509.35      494.87     97.28 o 
   9   7  10      257.08      268.51     77.76 o 
  10   7  10       96.07      122.84     70.54 o 
  11   7  10       62.60       26.54     65.66 o 
 -10   8  10      533.35      732.68     71.02 o 
  -9   8  10       90.41      128.22     37.51 o 
  -8   8  10      472.75      478.78     54.13 o 
  -7   8  10       88.02       77.14     30.05 o 
  -6   8  10      822.41      864.82     63.01 o 
  -5   8  10      241.93      297.78     38.99 o 
  -4   8  10      627.41      653.13     44.39 o 
  -3   8  10      639.23      504.05     38.89 o 
  -2   8  10      222.65      264.05     28.91 o 
  -1   8  10      288.50      324.82     25.47 o 
   0   8  10       54.27       97.32     17.16 o 
   1   8  10      263.00      313.67     25.51 o 
   2   8  10      198.35      165.55     24.65 o 
   3   8  10      579.61      601.13     39.45 o 
   4   8  10      607.20      728.49     64.09 o 
   5   8  10      208.66      188.70     39.54 o 
   6   8  10      833.79      681.42    100.40 o 
   7   8  10       93.25       46.05     43.71 o 
   8   8  10      386.11      459.84     91.62 o 
   9   8  10      106.19      123.03     65.76 o 
  10   8  10      569.14      908.37    139.82 o 
 -10   9  10      158.71      131.57     42.50 o 
  -9   9  10        2.86       34.39     33.07 o 
  -8   9  10       27.51       31.41     30.93 o 
  -7   9  10      439.17      451.17     52.13 o 
  -6   9  10      230.78      331.01     74.91 o 
  -5   9  10      833.90      869.58     54.00 o 
  -4   9  10      639.87      617.75     45.25 o 
  -3   9  10      554.03      520.30     40.53 o 
  -2   9  10      642.80      659.51     43.26 o 
  -1   9  10     1017.74     1039.56     42.29 o 
   0   9  10      160.20      165.54     21.25 o 
   1   9  10      868.56      897.33     39.99 o 
   2   9  10      546.37      656.73     36.54 o 
   3   9  10      623.59      624.45     51.12 o 
   4   9  10      630.61      662.10     99.86 o 
   5   9  10      934.81      890.20     72.46 o 
   6   9  10      295.25      349.30     79.32 o 
   7   9  10      344.85      292.32     76.98 o 
   8   9  10       72.02       64.01     53.96 o 
   9   9  10        1.80      -11.81     44.98 o 
  10   9  10      155.47       71.42     62.15 o 
 -10  10  10      197.07      139.07     44.79 o 
  -9  10  10       33.07       43.50     34.73 o 
  -8  10  10      183.63      185.60     42.08 o 
  -7  10  10       84.50      118.56     35.83 o 
  -6  10  10        2.09        4.32     26.33 o 
  -5  10  10      379.01      321.36     37.44 o 
  -4  10  10      211.11      258.17     32.50 o 
  -3  10  10       12.14       16.02     20.11 o 
  -2  10  10      147.80      128.33     25.47 o 
  -1  10  10      716.83      722.61     38.80 o 
   0  10  10     2079.25     2010.36     62.76 o 
   1  10  10      703.29      688.93     37.85 o 
   2  10  10      107.13      112.74     23.83 o 
   3  10  10       25.68       18.96     22.54 o 
   4  10  10      167.54      205.16     43.66 o 
   5  10  10      389.00      313.98     75.13 o 
   6  10  10        0.19       25.76     41.47 o 
   7  10  10       84.77        6.73     45.86 o 
   8  10  10      196.74      225.68     74.25 o 
   9  10  10       34.43      -10.54     49.57 o 
  10  10  10      197.37      207.43     80.01 o 
  -9  11  10       42.64      130.13     43.08 o 
  -8  11  10      142.95      117.56     38.34 o 
  -7  11  10      199.75      181.27     41.34 o 
  -6  11  10      185.21      128.19     50.78 o 
  -5  11  10      297.23      249.29     59.25 o 
  -4  11  10      199.32      201.19     31.22 o 
  -3  11  10     1042.58     1107.88     58.93 o 
  -2  11  10      302.02      220.10     32.01 o 
  -1  11  10     1267.06     1177.62     49.76 o 
   0  11  10      837.21      824.87     42.00 o 
   1  11  10     1507.20     1577.62     67.22 o 
   2  11  10      340.08      325.88     34.99 o 
   3  11  10     1124.47     1218.96     74.36 o 
   4  11  10      212.64      194.55     63.62 o 
   5  11  10      254.11      285.19     74.35 o 
   6  11  10      173.15      175.72     67.32 o 
   7  11  10      223.42      157.96     65.08 o 
   8  11  10      153.24       78.35     60.69 o 
   9  11  10       37.06       18.83     52.98 o 
  -9  12  10      122.56      126.15     42.62 o 
  -8  12  10       19.96       -9.95     32.31 o 
  -7  12  10       68.38       81.45     36.48 o 
  -6  12  10      162.35      134.51     32.12 o 
  -5  12  10      331.60      451.19     45.05 o 
  -4  12  10      835.58      851.84     56.25 o 
  -3  12  10      449.52      489.80     43.67 o 
  -2  12  10      946.33      877.38     84.44 o 
  -1  12  10      272.36      271.25     33.49 o 
   0  12  10      198.99      198.01     29.41 o 
   1  12  10      288.16      359.27     38.60 o 
   2  12  10      940.57      987.34     55.82 o 
   3  12  10      360.76      420.72     40.94 o 
   4  12  10      830.68      824.56    117.67 o 
   5  12  10      364.69      337.39     83.91 o 
   6  12  10      192.49      136.40     64.69 o 
   7  12  10       30.46      112.50     66.35 o 
   8  12  10       19.86       64.59     61.37 o 
   9  12  10      119.08       84.30     65.18 o 
  -8  13  10       65.91       15.97     33.39 o 
  -7  13  10       64.52       -6.58     30.53 o 
  -6  13  10       38.42       24.39     32.97 o 
  -5  13  10       11.60       -8.02     23.62 o 
  -4  13  10      223.37      229.45     35.09 o 
  -3  13  10      299.37      282.39     46.14 o 
  -2  13  10      143.13      111.09     27.33 o 
  -1  13  10       81.94       76.14     27.51 o 
   0  13  10      343.70      320.41     36.89 o 
   1  13  10       73.70       74.45     33.16 o 
   2  13  10      120.83       85.01     26.94 o 
   3  13  10      295.54      329.74     47.89 o 
   4  13  10      220.57      245.78     74.74 o 
   5  13  10       25.85       31.42     45.96 o 
   6  13  10       38.64       13.07     52.10 o 
   7  13  10       71.12      100.01     62.54 o 
   8  13  10       71.20       69.27     64.59 o 
  -7  14  10       89.56       75.04     39.55 o 
  -6  14  10      216.18      135.68     35.14 o 
  -5  14  10       71.57       59.35     33.17 o 
  -4  14  10      393.69      360.21     41.80 o 
  -3  14  10      250.23      265.51     39.02 o 
  -2  14  10      604.65      580.17     57.18 o 
  -1  14  10       13.53       13.85     25.90 o 
   0  14  10      270.55      269.65     50.36 o 
   1  14  10       16.37       10.99     23.71 o 
   2  14  10      612.54      633.28     59.48 o 
   3  14  10      216.27      276.52     47.92 o 
   4  14  10      361.16      309.00     80.98 o 
   5  14  10       58.69       41.56     53.57 o 
   6  14  10      232.21      162.55     71.32 o 
   7  14  10       99.23      156.31     79.81 o 
  -6  15  10        1.72        8.88     28.77 o 
  -5  15  10      118.48       91.55     32.69 o 
  -4  15  10       55.91       38.34     27.31 o 
  -3  15  10      568.79      601.41     52.90 o 
  -2  15  10       97.19       39.78     26.26 o 
  -1  15  10      552.35      448.88     55.17 o 
   0  15  10       12.74       15.36     29.10 o 
   1  15  10      587.51      584.61     71.86 o 
   2  15  10       82.74       69.20     39.68 o 
   3  15  10      601.35      625.25     77.53 o 
   4  15  10       57.48       40.73     37.71 o 
   5  15  10      146.87      134.74     72.10 o 
   6  15  10        0.42      -24.59     50.93 o 
  -5  16  10       34.69      -11.47     29.28 o 
  -4  16  10       65.91       54.97     30.44 o 
  -3  16  10      167.23      132.87     35.44 o 
  -2  16  10        6.68       -7.83     31.53 o 
  -1  16  10       35.29       23.79     39.86 o 
   0  16  10       11.44        1.01     55.91 o 
   1  16  10       34.23       46.93     58.54 o 
   2  16  10       12.01       70.54     63.62 o 
   3  16  10      163.75       71.65     42.14 o 
   4  16  10       76.19      122.13     91.47 o 
   5  16  10       38.28       51.61     64.20 o 
  -3  17  10       45.26      -66.92     87.32 o 
  -2  17  10      137.75       39.31     45.32 o 
  -1  17  10       16.12       20.18     41.17 o 
   0  17  10        0.31       57.86     56.00 o 
   1  17  10       20.76       -0.20     53.47 o 
   2  17  10      128.35       65.76     62.64 o 
   3  17  10       59.24       35.42     58.64 o 
   1   0  11      285.40      226.97     22.79 o 
   2   0  11     2784.55     2777.65     75.95 o 
   3   0  11      426.25      412.05     34.81 o 
   4   0  11     5188.50     5900.17    139.89 o 
   5   0  11      886.07      785.50     41.72 o 
   6   0  11     3003.90     3171.67     92.13 o 
   7   0  11     1062.31      925.60     49.41 o 
   8   0  11     1428.04     1451.02     61.74 o 
   9   0  11       19.25        5.67     24.26 o 
  10   0  11     1314.68     1345.18     77.32 o 
  11   0  11      107.54      159.63     40.74 o 
 -11   1  11      193.93      162.28     40.06 o 
 -10   1  11      617.12      688.11     68.22 o 
  -9   1  11      678.76      548.03     52.90 o 
  -8   1  11      698.86      689.25     63.88 o 
  -7   1  11       65.14       47.50     20.51 o 
  -6   1  11     2428.66     2308.87     76.49 o 
  -5   1  11      490.84      527.74     36.14 o 
  -4   1  11      657.40      634.47     60.02 o 
  -3   1  11        2.04       -6.59     11.45 o 
  -2   1  11      367.02      411.36     27.20 o 
  -1   1  11      765.67      801.76     30.23 o 
   0   1  11     1705.95     1804.19     60.09 o 
   1   1  11      760.73      815.80     37.41 o 
   2   1  11      402.27      475.02     26.56 o 
   3   1  11        4.48       20.05     13.37 o 
   4   1  11      647.57      657.67     36.97 o 
   5   1  11      522.17      597.45     39.29 o 
   6   1  11     2482.22     2464.44     77.32 o 
   7   1  11       44.67       45.39     19.54 o 
   8   1  11      597.04      496.26     47.18 o 
   9   1  11      618.83      543.87     51.19 o 
  10   1  11      667.77      777.65     62.48 o 
  11   1  11      193.68      147.10     86.25 o 
 -11   2  11       47.81       24.61     45.69 o 
 -10   2  11      114.94       76.85     33.11 o 
  -9   2  11       16.71      -12.99     21.62 o 
  -8   2  11      210.20      166.74     29.86 o 
  -7   2  11      259.54      231.19     29.79 o 
  -6   2  11     2664.16     2564.82    115.74 o 
  -5   2  11     2327.48     2456.57    117.80 o 
  -4   2  11     1385.66     1411.00     63.50 o 
  -3   2  11     6503.21     6756.35    155.04 o 
  -2   2  11     1234.14     1132.96     41.76 o 
  -1   2  11     7580.98     7844.79    170.28 o 
   0   2  11       89.09       59.58     12.15 o 
   1   2  11     7647.40     7726.95    151.77 o 
   2   2  11     1065.71      986.63     37.29 o 
   3   2  11     6401.15     6757.35    153.78 o 
   4   2  11     1363.21     1345.04     50.93 o 
   5   2  11     2418.59     2470.21     75.20 o 
   6   2  11     2670.81     2653.33    103.87 o 
   7   2  11      254.78      310.05     31.22 o 
   8   2  11      235.69      223.65     35.98 o 
   9   2  11       22.48       22.25     26.41 o 
  10   2  11      107.54      136.09     35.47 o 
  11   2  11       46.03      201.68     79.42 o 
 -11   3  11       90.16       64.72     36.33 o 
 -10   3  11      143.22      214.98     36.19 o 
  -9   3  11      901.03      861.97     65.22 o 
  -8   3  11      406.20      460.39     71.54 o 
  -7   3  11      729.81      773.58     80.92 o 
  -6   3  11     2071.18     1912.54     82.99 o 
  -5   3  11     4710.70     4784.85    148.01 o 
  -4   3  11     3444.25     3367.03    112.12 o 
  -3   3  11     3656.71     3575.44    121.96 o 
  -2   3  11     3092.78     2925.12     80.55 o 
  -1   3  11     3552.55     3414.83     87.55 o 
   0   3  11     4733.50     4676.11    100.82 o 
   1   3  11     3305.21     3198.62     77.43 o 
   2   3  11     3251.40     2960.66     72.49 o 
   3   3  11     3535.12     3347.28     90.10 o 
   4   3  11     3407.32     3372.82     96.30 o 
   5   3  11     4701.55     5039.56    123.66 o 
   6   3  11     2000.22     2092.13     68.53 o 
   7   3  11      699.11      740.55     50.53 o 
   8   3  11      471.81      485.52     68.25 o 
   9   3  11      886.58      816.66     78.03 o 
  10   3  11      153.70      160.01     71.52 o 
  11   3  11       91.57      125.18     72.30 o 
 -11   4  11      756.61      711.92     59.81 o 
 -10   4  11      303.84      264.52     44.62 o 
  -9   4  11     1085.59     1121.32     75.08 o 
  -8   4  11      813.76      910.39     65.54 o 
  -7   4  11     1517.99     1746.06     81.45 o 
  -6   4  11      511.74      571.62     62.31 o 
  -5   4  11      472.53      336.86     47.61 o 
  -4   4  11      122.53      119.04     25.57 o 
  -3   4  11       84.14       52.43     19.40 o 
  -2   4  11      212.33      203.22     22.55 o 
  -1   4  11      113.70      116.81     18.27 o 
   0   4  11        3.10        3.02     14.77 o 
   1   4  11      103.69      148.70     30.95 o 
   2   4  11      234.19      255.32     22.14 o 
   3   4  11       94.01      115.55     21.12 o 
   4   4  11      149.43      153.29     21.82 o 
   5   4  11      560.02      599.05     36.29 o 
   6   4  11      463.48      496.81     43.46 o 
   7   4  11     1487.20     1628.48     96.24 o 
   8   4  11      722.22      723.49     72.83 o 
   9   4  11     1122.63     1294.94    137.77 o 
  10   4  11      332.23      343.35     86.74 o 
  11   4  11      805.67      853.14    133.38 o 
 -11   5  11      345.71      374.90     55.81 o 
 -10   5  11      127.85       75.48     44.12 o 
  -9   5  11      260.74      316.93     46.43 o 
  -8   5  11      335.92      285.24     47.27 o 
  -7   5  11      717.70      626.86     56.10 o 
  -6   5  11     1246.38     1247.47     69.27 o 
  -5   5  11     2720.87     2670.35    101.64 o 
  -4   5  11     1859.16     1762.64     76.65 o 
  -3   5  11      588.60      530.69     58.06 o 
  -2   5  11      547.10      571.32     35.17 o 
  -1   5  11     1464.90     1448.12     53.57 o 
   0   5  11     3192.07     3152.19    102.10 o 
   1   5  11     1444.24     1488.74     47.34 o 
   2   5  11      458.84      495.57     39.86 o 
   3   5  11      534.88      455.23     28.51 o 
   4   5  11     1838.82     1698.64     58.27 o 
   5   5  11     2728.89     2742.21     97.46 o 
   6   5  11     1333.49     1313.51     82.15 o 
   7   5  11      849.13      944.89     75.47 o 
   8   5  11      366.48      412.97     58.63 o 
   9   5  11      223.38      284.51     81.67 o 
  10   5  11      109.29      124.21     73.08 o 
  11   5  11      322.18      596.73    115.42 o 
 -11   6  11       33.70       35.85     36.89 o 
 -10   6  11       43.35        9.28     32.37 o 
  -9   6  11       98.10       80.22     33.70 o 
  -8   6  11       32.62       34.63     28.89 o 
  -7   6  11      175.36      130.77     33.51 o 
  -6   6  11      323.85      267.32     39.38 o 
  -5   6  11       51.97       90.26     26.55 o 
  -4   6  11     1166.66     1038.62     80.86 o 
  -3   6  11      864.33      782.25     43.50 o 
  -2   6  11     1235.97     1300.28     85.79 o 
  -1   6  11     1845.01     1888.83     64.54 o 
   0   6  11       98.86      153.92     28.11 o 
   1   6  11     1909.57     1854.06     64.17 o 
   2   6  11     1295.31     1400.19     54.87 o 
   3   6  11      857.43      821.25     43.76 o 
   4   6  11     1200.36     1159.15     57.89 o 
   5   6  11       26.60       19.90     33.27 o 
   6   6  11      281.17      218.99     42.60 o 
   7   6  11      183.79      159.19     52.54 o 
   8   6  11       29.81       -6.34     43.71 o 
   9   6  11      105.31       60.40     51.32 o 
  10   6  11       50.12      -13.27     49.96 o 
  11   6  11       27.74       10.73     52.20 o 
 -10   7  11      119.71       70.46     37.55 o 
  -9   7  11       26.41       11.49     30.86 o 
  -8   7  11        6.94      -29.85     25.82 o 
  -7   7  11       36.08       61.89     28.94 o 
  -6   7  11       47.90       63.21     28.56 o 
  -5   7  11      290.06      260.05     38.33 o 
  -4   7  11     1082.67     1145.72     53.57 o 
  -3   7  11      425.91      478.73     36.99 o 
  -2   7  11      983.92      940.67     47.53 o 
  -1   7  11     1759.49     1761.79     63.33 o 
   0   7  11       30.54       16.61     15.53 o 
   1   7  11     1641.90     1712.04     62.44 o 
   2   7  11      914.72      932.66     46.34 o 
   3   7  11      484.92      509.46     38.27 o 
   4   7  11     1071.66      978.43    139.23 o 
   5   7  11      306.29      306.33     46.83 o 
   6   7  11       47.05        8.97     26.84 o 
   7   7  11       28.69       -0.68     41.86 o 
   8   7  11        7.51      -48.00     37.47 o 
   9   7  11       30.56       68.10     57.76 o 
  10   7  11      114.71       74.35     60.79 o 
 -10   8  11        8.84       61.24     38.47 o 
  -9   8  11      281.18      290.05     50.04 o 
  -8   8  11      161.95      200.08     51.09 o 
  -7   8  11      518.26      503.35     53.88 o 
  -6   8  11     1591.03     1635.43     82.71 o 
  -5   8  11      446.28      409.92     47.26 o 
  -4   8  11      824.82      910.43     52.79 o 
  -3   8  11      365.41      410.10     36.39 o 
  -2   8  11     1239.56     1332.78     57.03 o 
  -1   8  11      970.43      925.49     47.61 o 
   0   8  11      483.77      496.84     36.94 o 
   1   8  11      967.85     1006.00     48.46 o 
   2   8  11     1300.28     1457.90     58.42 o 
   3   8  11      339.82      332.33     53.29 o 
   4   8  11      896.04     1100.87    138.99 o 
   5   8  11      496.30      553.77     76.40 o 
   6   8  11     1498.80     1572.30     95.04 o 
   7   8  11      500.73      406.57     88.40 o 
   8   8  11      152.23      257.88     76.10 o 
   9   8  11      270.00      274.56     81.57 o 
  10   8  11       11.21       36.20     63.32 o 
 -10   9  11      144.97      124.21     43.84 o 
  -9   9  11       75.59      107.56     39.53 o 
  -8   9  11      702.65      680.97     66.38 o 
  -7   9  11      165.07      223.12     41.43 o 
  -6   9  11      144.40      139.25     35.03 o 
  -5   9  11      269.09      178.98     30.76 o 
  -4   9  11       21.58       58.10     34.63 o 
  -3   9  11       71.59       29.57     20.76 o 
  -2   9  11       68.14       69.38     21.64 o 
  -1   9  11      320.32      383.60     54.21 o 
   0   9  11      210.98      215.23     36.68 o 
   1   9  11      345.08      373.75     39.83 o 
   2   9  11       63.08       53.59     20.81 o 
   3   9  11       66.09       41.51     25.06 o 
   4   9  11       32.23       63.32     36.15 o 
   5   9  11      287.11      303.28     48.27 o 
   6   9  11      158.36      188.70     65.18 o 
   7   9  11      138.61      108.89     59.32 o 
   8   9  11      733.75      921.44    130.35 o 
   9   9  11       80.05       90.64     60.88 o 
  10   9  11      173.44      138.74     71.62 o 
  -9  10  11      126.28       91.89     38.68 o 
  -8  10  11      135.75      155.06     40.03 o 
  -7  10  11       61.36       79.77     35.43 o 
  -6  10  11      445.69      457.53     52.29 o 
  -5  10  11      265.60      344.94     49.54 o 
  -4  10  11     1110.70     1085.78     80.30 o 
  -3  10  11      584.25      628.13     46.83 o 
  -2  10  11     1401.91     1465.90     62.56 o 
  -1  10  11      743.68      795.13     48.49 o 
   0  10  11      788.28      816.54     48.16 o 
   1  10  11      899.32      892.66     48.93 o 
   2  10  11     1345.93     1333.95     72.05 o 
   3  10  11      606.71      699.34     59.53 o 
   4  10  11     1080.55     1244.26     86.45 o 
   5  10  11      187.38      250.66     71.13 o 
   6  10  11      396.34      501.99     93.18 o 
   7  10  11       32.35       -8.88     40.78 o 
   8  10  11      155.62       62.64     52.78 o 
   9  10  11      107.87       52.49     60.59 o 
  -9  11  11       21.81       11.15     34.19 o 
  -8  11  11       83.17       64.32     37.76 o 
  -7  11  11      117.65      132.85     39.93 o 
  -6  11  11        1.41       17.72     31.25 o 
  -5  11  11      420.23      515.95     60.54 o 
  -4  11  11      327.18      320.67     38.06 o 
  -3  11  11      510.24      507.79     44.11 o 
  -2  11  11     1738.87     1871.22     73.94 o 
  -1  11  11      710.23      748.30     68.44 o 
   0  11  11      325.87      312.53     34.06 o 
   1  11  11      674.47      710.20     56.24 o 
   2  11  11     1668.24     1839.98     86.63 o 
   3  11  11      476.12      501.80     51.19 o 
   4  11  11      400.45      467.36     88.50 o 
   5  11  11      357.48      302.37     78.06 o 
   6  11  11        6.62      -35.03     39.91 o 
   7  11  11      137.36      139.91     60.79 o 
   8  11  11       80.95       24.29     50.35 o 
   9  11  11       19.85       71.23     60.01 o 
  -8  12  11       32.21       34.87     36.34 o 
  -7  12  11        3.65        6.20     31.63 o 
  -6  12  11      102.93       77.82     34.01 o 
  -5  12  11       63.83       62.17     27.89 o 
  -4  12  11      198.44      206.91     34.27 o 
  -3  12  11      128.82      111.77     28.19 o 
  -2  12  11      377.61      430.44     42.20 o 
  -1  12  11      138.75       97.93     25.51 o 
   0  12  11       56.05       64.22     23.83 o 
   1  12  11      136.19      148.67     33.89 o 
   2  12  11      376.81      434.25     64.16 o 
   3  12  11      134.20      108.43     32.78 o 
   4  12  11      185.34      222.16     66.44 o 
   5  12  11       73.20       32.88     49.47 o 
   6  12  11      112.23      124.40     61.66 o 
   7  12  11        4.63       34.15     52.10 o 
   8  12  11       21.03       -7.12     45.08 o 
  -7  13  11      133.45      140.49     43.33 o 
  -6  13  11       22.89       21.28     26.44 o 
  -5  13  11      309.30      323.54     44.66 o 
  -4  13  11        1.31        2.21     23.31 o 
  -3  13  11      112.29       97.71     28.15 o 
  -2  13  11      367.09      327.96     38.76 o 
  -1  13  11      209.82      135.98     29.37 o 
   0  13  11       17.79      -10.33     23.09 o 
   1  13  11      213.08      220.89     39.33 o 
   2  13  11      349.78      324.89     45.61 o 
   3  13  11      127.07      143.90     79.08 o 
   4  13  11        6.40       61.18     51.52 o 
   5  13  11      310.84      257.29     79.13 o 
   6  13  11       21.56      -16.10     48.88 o 
   7  13  11      106.25       97.86     64.01 o 
  -7  14  11       30.30      -41.90     29.99 o 
  -6  14  11       55.82       61.55     31.59 o 
  -5  14  11       50.93        6.20     27.97 o 
  -4  14  11      144.75      142.99     33.20 o 
  -3  14  11       19.27       29.25     26.52 o 
  -2  14  11       62.59       14.24     25.74 o 
  -1  14  11        5.70      -28.51     25.22 o 
   0  14  11      138.34      153.79     37.57 o 
   1  14  11       11.76        0.13     28.06 o 
   2  14  11       58.30       42.64     38.68 o 
   3  14  11       28.56       24.05     36.22 o 
   4  14  11      134.92       61.37     55.13 o 
   5  14  11       46.88       82.64     58.35 o 
   6  14  11       59.05       66.35     58.64 o 
   7  14  11       21.07       -4.68     54.74 o 
  -5  15  11       41.80       24.68     30.23 o 
  -4  15  11      168.82      147.32     34.93 o 
  -3  15  11      434.93      483.99     50.59 o 
  -2  15  11      562.78      435.80     63.92 o 
  -1  15  11       57.19       26.56     29.40 o 
   0  15  11      305.41      286.57     46.12 o 
   1  15  11       74.02       68.97     33.65 o 
   2  15  11      557.92      398.28     96.20 o 
   3  15  11      444.35      367.74     94.15 o 
   4  15  11      142.96      134.06     75.03 o 
   5  15  11       34.72       13.37     56.10 o 
  -4  16  11      212.71      227.99     41.11 o 
  -3  16  11      211.25      258.69     41.42 o 
  -2  16  11      111.87       86.60     38.60 o 
  -1  16  11      436.03      519.21     93.31 o 
   0  16  11       96.68       92.81     58.69 o 
   1  16  11      450.17      409.50     99.23 o 
   2  16  11      158.60      191.33     79.42 o 
   3  16  11      182.92      349.40     93.37 o 
   4  16  11      190.39      124.40     69.76 o 
  -2  17  11       62.70        2.71     41.85 o 
  -1  17  11       20.40       50.71     46.66 o 
   0  17  11        0.21        3.41     48.39 o 
   1  17  11       23.17      -22.44     52.88 o 
   2  17  11       61.18       60.20     70.44 o 
   0   0  12      443.24      352.07     42.83 o 
   1   0  12       59.53      106.38     20.27 o 
   2   0  12     1291.18     1275.37     59.76 o 
   3   0  12        2.52        1.83     12.70 o 
   4   0  12     1155.67     1183.67     49.83 o 
   5   0  12      729.35      770.10     42.49 o 
   6   0  12     1800.50     1920.32     69.08 o 
   7   0  12     4406.84     4513.97    123.47 o 
   8   0  12      578.41      558.54     50.70 o 
   9   0  12     1056.91     1150.53     71.39 o 
  10   0  12        4.61        2.55     28.46 o 
  11   0  12     1158.05     1279.43    126.49 o 
 -11   1  12       69.14       84.10     36.04 o 
 -10   1  12      202.51      161.82     43.48 o 
  -9   1  12      322.42      363.09     38.78 o 
  -8   1  12      209.90      178.55     54.91 o 
  -7   1  12     2865.37     2893.88    100.73 o 
  -6   1  12     1448.03     1442.03     63.58 o 
  -5   1  12     2061.99     1977.74     90.52 o 
  -4   1  12     1499.10     1561.60     56.81 o 
  -3   1  12     2560.51     2396.70     73.49 o 
  -2   1  12     2090.63     2140.72     80.80 o 
  -1   1  12     1944.24     1953.94     65.51 o 
   0   1  12     9523.45     9557.63    207.86 o 
   1   1  12     1963.22     1977.77     65.91 o 
   2   1  12     2133.01     2020.25     68.07 o 
   3   1  12     2602.35     2531.15     73.88 o 
   4   1  12     1465.08     1433.63     54.73 o 
   5   1  12     1990.56     2056.06     68.48 o 
   6   1  12     1383.76     1461.90     58.50 o 
   7   1  12     2872.78     2832.07    122.56 o 
   8   1  12      253.77      219.94     35.46 o 
   9   1  12      289.00      286.34     41.38 o 
  10   1  12      214.37      137.97     54.16 o 
  11   1  12       79.99       89.90     46.99 o 
 -11   2  12      228.95      229.10     45.97 o 
 -10   2  12       14.44       -4.23     28.36 o 
  -9   2  12       87.45       94.35     27.49 o 
  -8   2  12      414.45      391.13     39.57 o 
  -7   2  12       51.00       26.22     20.55 o 
  -6   2  12      612.99      560.91     41.39 o 
  -5   2  12      759.57      695.18     42.32 o 
  -4   2  12      644.62      608.85     37.91 o 
  -3   2  12     3881.09     3946.38    124.70 o 
  -2   2  12      652.20      699.23     47.53 o 
  -1   2  12     5406.00     5228.42    154.10 o 
   0   2  12       22.50       68.27     17.37 o 
   1   2  12     5669.51     5555.15    171.98 o 
   2   2  12      626.67      659.91     32.27 o 
   3   2  12     3769.64     3930.62    102.61 o 
   4   2  12      671.70      695.70     38.41 o 
   5   2  12      579.79      617.83     39.52 o 
   6   2  12      651.25      683.02     42.05 o 
   7   2  12       65.30       53.38     20.18 o 
   8   2  12      369.05      441.93     45.31 o 
   9   2  12       73.40       39.92     38.09 o 
  10   2  12       22.56       23.83     37.01 o 
  11   2  12      217.55      195.72     77.47 o 
 -11   3  12        3.80      -38.25     30.10 o 
 -10   3  12      232.50      325.06     41.94 o 
  -9   3  12       32.41      -11.52     23.13 o 
  -8   3  12      558.18      497.18     65.37 o 
  -7   3  12        4.70       16.87     24.06 o 
  -6   3  12       90.31      110.28     28.35 o 
  -5   3  12      399.94      341.77     64.13 o 
  -4   3  12      834.16      708.48     68.49 o 
  -3   3  12       33.19       12.40     18.62 o 
  -2   3  12      695.71      608.86     46.16 o 
  -1   3  12      728.45      752.39     49.75 o 
   0   3  12     3317.35     3064.25     87.78 o 
   1   3  12      701.66      653.65     32.33 o 
   2   3  12      615.15      577.50     31.38 o 
   3   3  12       47.61       16.67     14.54 o 
   4   3  12      764.42      714.97     39.82 o 
   5   3  12      400.58      369.22     31.50 o 
   6   3  12      106.81      113.19     23.94 o 
   7   3  12        3.31      -27.38     18.25 o 
   8   3  12      546.58      625.11     66.98 o 
   9   3  12       32.56        9.06     41.76 o 
  10   3  12      204.90      199.43     76.49 o 
  11   3  12        5.53      -48.10     50.25 o 
 -11   4  12       58.31        9.57     32.82 o 
 -10   4  12      595.58      640.39     55.26 o 
  -9   4  12       57.74       10.44     33.94 o 
  -8   4  12     1188.07     1186.73     75.44 o 
  -7   4  12      175.30      170.01     34.19 o 
  -6   4  12     2736.51     2774.96    106.20 o 
  -5   4  12      102.80      138.34     31.04 o 
  -4   4  12     2513.17     2464.65     95.70 o 
  -3   4  12      495.90      498.30     45.06 o 
  -2   4  12      707.79      682.25     50.34 o 
  -1   4  12      398.73      350.05     46.22 o 
   0   4  12      165.93       94.11     23.04 o 
   1   4  12      392.88      360.48     25.88 o 
   2   4  12      851.56      882.89     39.94 o 
   3   4  12      590.02      622.06     36.45 o 
   4   4  12     2480.68     2507.53     75.95 o 
   5   4  12      115.31      109.97     22.09 o 
   6   4  12     2662.25     2672.02    125.68 o 
   7   4  12      162.42      139.20     40.94 o 
   8   4  12     1229.34     1338.03     89.36 o 
   9   4  12       47.93       68.20     56.10 o 
  10   4  12      526.99      692.35    118.25 o 
  11   4  12       63.27      153.09     72.40 o 
 -11   5  12       85.31       85.34     40.26 o 
 -10   5  12      373.19      344.95     54.51 o 
  -9   5  12      129.97      119.15     37.36 o 
  -8   5  12      605.99      585.68     57.83 o 
  -7   5  12       15.62       -5.04     23.72 o 
  -6   5  12      354.53      353.04     75.00 o 
  -5   5  12      452.29      503.05     48.61 o 
  -4   5  12      270.64      318.20     39.33 o 
  -3   5  12     1752.83     1711.74     76.25 o 
  -2   5  12      703.31      814.96     53.64 o 
  -1   5  12      605.85      614.61     47.34 o 
   0   5  12       13.30       16.33     14.68 o 
   1   5  12      517.49      529.93     31.10 o 
   2   5  12      706.32      784.68     37.48 o 
   3   5  12     1804.44     1690.97     53.94 o 
   4   5  12      269.70      257.20     33.49 o 
   5   5  12      509.34      557.82     68.88 o 
   6   5  12      380.94      408.49     56.95 o 
   7   5  12       25.55       22.97     30.14 o 
   8   5  12      552.91      527.38     65.34 o 
   9   5  12      147.67       88.98     54.64 o 
  10   5  12      468.83      318.08     86.25 o 
  11   5  12       84.46      -22.34     58.15 o 
 -10   6  12        3.68        8.54     31.85 o 
  -9   6  12      142.48      146.16     39.97 o 
  -8   6  12      262.36      356.86     54.35 o 
  -7   6  12      200.57      191.64     38.39 o 
  -6   6  12      399.17      326.52     42.95 o 
  -5   6  12     1153.28     1223.55     87.84 o 
  -4   6  12     1080.52      997.79     64.69 o 
  -3   6  12     3110.92     3316.59    115.03 o 
  -2   6  12      460.56      493.65     44.47 o 
  -1   6  12     4864.74     4704.62    120.76 o 
   0   6  12      181.56      155.07     23.32 o 
   1   6  12     4846.01     4542.21    120.28 o 
   2   6  12      386.77      333.20     32.21 o 
   3   6  12     3105.02     3159.25     95.97 o 
   4   6  12     1224.85     1285.57     62.58 o 
   5   6  12     1129.00     1170.19     80.33 o 
   6   6  12      490.51      523.95     59.98 o 
   7   6  12      150.15      161.39     71.23 o 
   8   6  12      295.71      308.42     73.86 o 
   9   6  12      151.46      117.86     63.03 o 
  10   6  12       12.96      -11.22     49.37 o 
 -10   7  12       17.49       40.96     35.29 o 
  -9   7  12      184.40      222.44     48.66 o 
  -8   7  12      140.23      154.75     39.28 o 
  -7   7  12      607.16      544.54     57.60 o 
  -6   7  12      132.77      114.67     37.96 o 
  -5   7  12     1323.06     1264.47     74.48 o 
  -4   7  12     2199.23     2147.78     91.50 o 
  -3   7  12      939.78      939.19     62.50 o 
  -2   7  12     5029.36     4992.61    128.80 o 
  -1   7  12     1032.19     1000.90     49.04 o 
   0   7  12     1896.42     1929.85     78.10 o 
   1   7  12      942.14      980.09     48.57 o 
   2   7  12     4667.31     4817.67    128.61 o 
   3   7  12     1082.30     1036.73     51.97 o 
   4   7  12     2202.87     2177.66    127.13 o 
   5   7  12     1461.16     1469.36     89.64 o 
   6   7  12      157.36      120.29     37.49 o 
   7   7  12      617.40      670.30     99.23 o 
   8   7  12      122.08      178.65     71.32 o 
   9   7  12      178.77       34.05     52.39 o 
  10   7  12       22.97        6.73     54.25 o 
 -10   8  12       56.69       53.44     35.51 o 
  -9   8  12      312.63      298.87     52.90 o 
  -8   8  12      191.35      146.48     39.44 o 
  -7   8  12      334.81      285.76     44.61 o 
  -6   8  12       70.21       77.10     29.99 o 
  -5   8  12      240.49      211.58     46.26 o 
  -4   8  12      208.01      207.22     36.42 o 
  -3   8  12       14.43       14.96     19.17 o 
  -2   8  12      528.86      615.50     42.35 o 
  -1   8  12      382.37      364.84     34.26 o 
   0   8  12     1032.19     1072.98     51.94 o 
   1   8  12      385.54      376.54     34.95 o 
   2   8  12      478.95      459.54     39.11 o 
   3   8  12       16.11       34.61     25.40 o 
   4   8  12      260.61      284.50     49.46 o 
   5   8  12      278.95      268.98     48.23 o 
   6   8  12       91.28       34.64     31.41 o 
   7   8  12      336.43      344.22     79.32 o 
   8   8  12      184.30      207.33     70.15 o 
   9   8  12      369.75      513.80    102.45 o 
  10   8  12       51.93       22.54     57.27 o 
  -9   9  12      390.82      387.10     58.38 o 
  -8   9  12       36.16       44.14     34.83 o 
  -7   9  12      368.52      487.34     55.09 o 
  -6   9  12       11.14        9.96     27.78 o 
  -5   9  12      653.84      579.78     79.67 o 
  -4   9  12      373.81      436.46     55.71 o 
  -3   9  12      904.25      903.51     53.16 o 
  -2   9  12      366.38      369.40     56.13 o 
  -1   9  12      354.54      346.68     35.27 o 
   0   9  12       83.64       86.58     21.78 o 
   1   9  12      405.17      394.51     36.88 o 
   2   9  12      438.27      441.62     39.04 o 
   3   9  12      845.10      867.93     81.49 o 
   4   9  12      367.02      437.88     57.56 o 
   5   9  12      586.89      514.11     63.16 o 
   6   9  12        9.41       -3.81     41.56 o 
   7   9  12      316.93      164.79     64.88 o 
   8   9  12       26.98        4.20     45.96 o 
   9   9  12      368.45      407.35     96.40 o 
  -9  10  12       44.41       62.08     39.29 o 
  -8  10  12       43.68       17.88     31.17 o 
  -7  10  12       81.99       76.87     34.32 o 
  -6  10  12      122.78      107.82     35.69 o 
  -5  10  12      120.42      109.57     34.17 o 
  -4  10  12       69.75       25.98     22.32 o 
  -3  10  12      215.07      265.38     34.98 o 
  -2  10  12       30.15       49.44     23.46 o 
  -1  10  12      170.08      173.94     29.12 o 
   0  10  12      369.95      258.60     31.21 o 
   1  10  12      101.24       85.49     27.39 o 
   2  10  12       36.32       37.40     24.78 o 
   3  10  12      181.57      214.35     38.21 o 
   4  10  12       71.02       98.91     37.06 o 
   5  10  12      113.39      159.92     63.42 o 
   6  10  12      121.59      116.50     60.01 o 
   7  10  12       66.91      -23.61     44.39 o 
   8  10  12       49.32        4.20     49.17 o 
   9  10  12       55.05      -20.10     47.42 o 
  -8  11  12        1.93        3.41     34.58 o 
  -7  11  12      176.62      131.97     64.17 o 
  -6  11  12      226.36      260.84     45.66 o 
  -5  11  12      349.31      324.84     41.63 o 
  -4  11  12      934.70      907.25     79.92 o 
  -3  11  12       29.84        3.34     21.16 o 
  -2  11  12      924.14      874.23     54.62 o 
  -1  11  12        2.74      -12.76     18.70 o 
   0  11  12      254.24      293.77     33.38 o 
   1  11  12        3.51      -17.05     22.58 o 
   2  11  12      920.37      927.85     65.60 o 
   3  11  12       47.61        9.55     26.06 o 
   4  11  12      907.37      923.22     82.61 o 
   5  11  12      302.48      451.84     91.03 o 
   6  11  12      185.01      220.21     70.74 o 
   7  11  12      183.60       83.71     64.30 o 
   8  11  12        1.25      -56.49     37.66 o 
  -8  12  12      122.64      192.34     47.44 o 
  -7  12  12       72.24       53.63     36.64 o 
  -6  12  12       55.88       85.81     37.12 o 
  -5  12  12      173.80      203.55     36.33 o 
  -4  12  12      330.53      297.70     48.82 o 
  -3  12  12      727.46      764.92     54.48 o 
  -2  12  12      138.98      126.32     30.35 o 
  -1  12  12      218.50      243.04     33.56 o 
   0  12  12        2.68      -16.26     19.11 o 
   1  12  12      222.48      276.05     65.93 o 
   2  12  12      153.90      176.83     38.08 o 
   3  12  12      691.62      678.82     60.77 o 
   4  12  12      310.64      378.96     88.01 o 
   5  12  12      201.68      297.98     76.30 o 
   6  12  12       28.57        9.76     55.32 o 
   7  12  12       59.82       64.79     61.37 o 
   8  12  12      106.35      129.18     69.66 o 
  -7  13  12       73.16       53.41     39.80 o 
  -6  13  12      108.37      198.06     44.30 o 
  -5  13  12       31.75       33.30     27.81 o 
  -4  13  12      279.49      281.47     40.19 o 
  -3  13  12      165.44      164.10     39.18 o 
  -2  13  12       16.13      -25.00     20.23 o 
  -1  13  12      112.09      117.93     29.29 o 
   0  13  12        1.23       21.29     27.57 o 
   1  13  12      128.52       36.42     30.37 o 
   2  13  12       17.16        6.11     28.91 o 
   3  13  12      170.09      126.67     51.37 o 
   4  13  12      268.87      139.04     61.37 o 
   5  13  12       18.69       -0.10     48.98 o 
   6  13  12      122.98      103.42     61.86 o 
   7  13  12       58.63       68.30     61.08 o 
  -6  14  12      211.19      218.13     47.97 o 
  -5  14  12      445.94      501.27     53.42 o 
  -4  14  12      447.31      438.33     53.50 o 
  -3  14  12      278.32      312.43     40.79 o 
  -2  14  12      210.22      145.92     35.97 o 
  -1  14  12      231.41      251.22     43.15 o 
   0  14  12        0.71      -17.74     26.64 o 
   1  14  12      244.68      263.57     45.23 o 
   2  14  12      180.65       98.50     76.25 o 
   3  14  12      264.33      407.05    114.20 o 
   4  14  12      426.53      512.43    101.96 o 
   5  14  12      472.18      519.85    106.84 o 
   6  14  12      206.19      234.26     82.15 o 
  -5  15  12       60.85       23.58     38.40 o 
  -4  15  12      119.43      139.36     44.69 o 
  -3  15  12       84.07       59.34     31.26 o 
  -2  15  12      151.32      235.27     46.28 o 
  -1  15  12      104.68       98.17     39.65 o 
   0  15  12      304.57      349.60     49.82 o 
   1  15  12       80.85       82.83     37.17 o 
   2  15  12      158.98      171.98     53.40 o 
   3  15  12       71.39      134.35     66.35 o 
   4  15  12      143.88      303.05     84.40 o 
   5  15  12       63.73      -33.56     48.20 o 
  -3  16  12      168.16      159.93     46.28 o 
  -2  16  12       11.51      -38.03     30.03 o 
  -1  16  12       63.31       66.52     35.09 o 
   0  16  12        0.33       20.52     31.59 o 
   1  16  12       51.02        8.10     54.05 o 
   2  16  12       13.53       32.10     57.76 o 
   3  16  12      173.20      261.10     83.62 o 
   1   0  13        0.51       -3.90     14.33 o 
   2   0  13       50.16       50.71     20.90 o 
   3   0  13      510.75      537.90     44.77 o 
   4   0  13     2070.52     2137.21     85.54 o 
   5   0  13      871.57      850.77     56.95 o 
   6   0  13     2551.37     2580.40     84.58 o 
   7   0  13       42.01       19.04     19.93 o 
   8   0  13      798.05      836.91     52.45 o 
   9   0  13      330.52      261.64     85.33 o 
  10   0  13      264.08      117.86     35.50 o 
  11   0  13       73.23       40.16     33.58 o 
 -11   1  13      115.79       66.47     34.74 o 
 -10   1  13      204.01      163.02     39.82 o 
  -9   1  13      257.13      274.94     41.36 o 
  -8   1  13       75.30       62.90     25.47 o 
  -7   1  13      467.54      452.14     40.92 o 
  -6   1  13      176.54      211.17     29.54 o 
  -5   1  13      128.49      110.89     29.63 o 
  -4   1  13     1382.94     1387.57     68.78 o 
  -3   1  13      124.35       83.23     23.13 o 
  -2   1  13      782.15      748.02     52.06 o 
  -1   1  13       29.31       38.58     16.94 o 
   0   1  13     3397.33     3293.96    106.80 o 
   1   1  13       39.89       49.37     20.13 o 
   2   1  13      854.76      789.95     44.82 o 
   3   1  13      165.15      203.20     30.27 o 
   4   1  13     1419.14     1585.87     70.85 o 
   5   1  13      153.67      181.67     46.22 o 
   6   1  13      158.08      205.98     30.59 o 
   7   1  13      539.83      513.26     41.61 o 
   8   1  13       90.30      100.15     31.03 o 
   9   1  13      232.38      167.59     39.20 o 
  10   1  13      196.65      170.41     38.98 o 
  11   1  13      149.70      113.47     73.96 o 
 -11   2  13      319.60      316.05     49.31 o 
 -10   2  13       74.66       72.01     34.55 o 
  -9   2  13      166.21      194.29     33.65 o 
  -8   2  13      403.02      342.89     38.69 o 
  -7   2  13      192.82      135.03     27.80 o 
  -6   2  13     1573.29     1631.78     76.75 o 
  -5   2  13      250.14      277.21     38.17 o 
  -4   2  13     2146.37     2097.21     87.41 o 
  -3   2  13      364.81      328.68     37.53 o 
  -2   2  13     1973.94     1783.00    139.37 o 
  -1   2  13      423.44      445.83     48.23 o 
   0   2  13      986.61     1056.96     49.97 o 
   1   2  13      422.14      405.03     38.09 o 
   2   2  13     1966.59     1790.71     64.42 o 
   3   2  13      338.53      352.02     37.82 o 
   4   2  13     2273.60     2258.35     85.86 o 
   5   2  13      243.22      200.99     27.00 o 
   6   2  13     1469.18     1414.31     60.01 o 
   7   2  13      189.63      148.19     32.06 o 
   8   2  13      449.03      501.14     48.88 o 
   9   2  13      154.85      117.19     43.93 o 
  10   2  13       83.45       85.10     44.17 o 
  11   2  13      321.46      391.35     97.67 o 
 -11   3  13      287.12      275.62     50.34 o 
 -10   3  13      164.73      161.44     36.41 o 
  -9   3  13      464.35      579.53     49.80 o 
  -8   3  13      413.29      401.35     41.46 o 
  -7   3  13     1167.25     1076.54     70.61 o 
  -6   3  13      730.64      718.59     75.16 o 
  -5   3  13     2081.76     2094.88    129.57 o 
  -4   3  13      163.62      143.78     30.27 o 
  -3   3  13     2625.82     2640.89     99.45 o 
  -2   3  13      219.65      241.33     34.17 o 
  -1   3  13     3353.23     3251.57    112.15 o 
   0   3  13       37.72       37.56     17.96 o 
   1   3  13     3577.93     3371.62     95.58 o 
   2   3  13      226.34      295.68     30.50 o 
   3   3  13     2549.69     2666.81     94.76 o 
   4   3  13      144.97      158.72     24.24 o 
   5   3  13     2200.34     2213.94     73.75 o 
   6   3  13      695.73      686.92     53.16 o 
   7   3  13     1072.22     1176.91     81.28 o 
   8   3  13      449.30      538.38     66.67 o 
   9   3  13      427.20      588.38     73.20 o 
  10   3  13      171.63       59.52     57.66 o 
  11   3  13      293.32      182.65     81.57 o 
 -10   4  13      311.17      293.68     42.46 o 
  -9   4  13      127.48      107.40     38.50 o 
  -8   4  13      215.40      249.27     43.12 o 
  -7   4  13       21.83       33.65     32.04 o 
  -6   4  13      376.26      349.89     43.70 o 
  -5   4  13      659.33      663.03     55.30 o 
  -4   4  13     2046.67     2018.19     86.30 o 
  -3   4  13     1433.77     1467.59     71.34 o 
  -2   4  13     2095.01     2105.06     86.43 o 
  -1   4  13     5396.95     5386.40    161.39 o 
   0   4  13      643.62      649.30     49.84 o 
   1   4  13     5338.48     5506.70    136.29 o 
   2   4  13     2158.32     2158.44     72.52 o 
   3   4  13     1383.77     1397.31     64.39 o 
   4   4  13     2117.21     1918.86     67.05 o 
   5   4  13      587.98      560.92     48.73 o 
   6   4  13      321.64      315.82     97.81 o 
   7   4  13       20.23       26.02     39.37 o 
   8   4  13      219.52      232.79    104.35 o 
   9   4  13      101.67      -15.25     34.10 o 
  10   4  13      332.68      519.85    108.40 o 
 -10   5  13       50.70       56.62     35.80 o 
  -9   5  13       61.46       67.85     34.59 o 
  -8   5  13       44.29       20.59     45.69 o 
  -7   5  13      376.39      356.10     51.48 o 
  -6   5  13      182.31      185.52     43.80 o 
  -5   5  13     2105.21     1862.46    106.27 o 
  -4   5  13      855.14      891.91     65.28 o 
  -3   5  13     2349.87     2388.26     95.39 o 
  -2   5  13       52.79       54.93     29.16 o 
  -1   5  13      917.84      839.98     57.58 o 
   0   5  13       17.76       44.89     22.15 o 
   1   5  13      895.33      929.72     48.02 o 
   2   5  13       44.62        0.15     16.95 o 
   3   5  13     2377.74     2329.80     99.19 o 
   4   5  13      776.57      878.38     57.11 o 
   5   5  13     2151.30     2202.81    109.83 o 
   6   5  13      180.86      193.34     44.27 o 
   7   5  13      396.84      499.51     62.97 o 
   8   5  13       29.55       34.24     34.32 o 
   9   5  13       51.16       53.76     51.61 o 
  10   5  13       35.21       58.25     56.30 o 
 -10   6  13       88.07       86.14     38.16 o 
  -9   6  13       40.71       60.71     33.60 o 
  -8   6  13       16.39       21.49     30.48 o 
  -7   6  13      208.91      195.78     38.30 o 
  -6   6  13      842.23      918.63    111.38 o 
  -5   6  13      292.24      312.44     42.05 o 
  -4   6  13      332.46      326.61     42.16 o 
  -3   6  13     1843.85     2017.59     86.11 o 
  -2   6  13      560.55      603.36     51.31 o 
  -1   6  13      491.21      489.49     47.39 o 
   0   6  13     1920.98     1820.24     80.26 o 
   1   6  13      561.71      605.31     52.64 o 
   2   6  13      502.75      516.97     48.43 o 
   3   6  13     1715.58     1756.09     68.87 o 
   4   6  13      373.05      385.90     51.91 o 
   5   6  13      280.98      350.28     75.91 o 
   6   6  13      844.05      896.95     78.00 o 
   7   6  13      186.78      231.80     50.57 o 
   8   6  13        4.12       21.27     48.78 o 
   9   6  13       71.54       44.00     53.66 o 
  10   6  13       85.82       14.73     57.57 o 
 -10   7  13      197.03      183.33     51.81 o 
  -9   7  13       80.80       93.43     45.27 o 
  -8   7  13      141.78      155.36     39.29 o 
  -7   7  13      334.22      407.67     69.56 o 
  -6   7  13       47.61       81.16     31.06 o 
  -5   7  13      608.54      637.34     57.63 o 
  -4   7  13      109.59      105.88     31.22 o 
  -3   7  13      116.70      154.51     33.39 o 
  -2   7  13      248.17      317.92     40.08 o 
  -1   7  13      261.27      223.09     52.40 o 
   0   7  13     5092.71     5289.30    161.36 o 
   1   7  13      311.18      315.51     90.56 o 
   2   7  13      184.77      171.27     30.25 o 
   3   7  13      132.78      135.25     26.41 o 
   4   7  13      152.33      145.47     45.76 o 
   5   7  13      580.62      625.39     99.76 o 
   6   7  13       47.43       25.95     32.48 o 
   7   7  13      337.84      348.61     81.96 o 
   8   7  13      157.48       86.64     56.39 o 
   9   7  13       69.13       31.61     57.66 o 
  10   7  13      187.23      265.58     83.81 o 
  -9   8  13       94.62      118.66     40.76 o 
  -8   8  13      405.69      430.70     64.16 o 
  -7   8  13      294.60      332.46     50.06 o 
  -6   8  13      375.87      364.72     55.95 o 
  -5   8  13       21.01      -14.39     23.53 o 
  -4   8  13      180.51      221.86     38.78 o 
  -3   8  13      342.22      306.47     50.96 o 
  -2   8  13      276.01      243.03     44.30 o 
  -1   8  13      799.01      726.85     95.95 o 
   0   8  13      993.76     1122.84     64.56 o 
   1   8  13      768.54      681.20     57.51 o 
   2   8  13      284.87      268.15     32.48 o 
   3   8  13      345.71      305.15     41.45 o 
   4   8  13      273.93      217.59     58.98 o 
   5   8  13        8.29      -27.19     25.46 o 
   6   8  13      336.54      258.11     50.37 o 
   7   8  13      334.25      325.59     79.32 o 
   8   8  13      397.88      360.91     87.62 o 
   9   8  13       80.25       -9.37     54.83 o 
  -9   9  13      223.80      200.96     48.12 o 
  -8   9  13        7.59       28.24     38.85 o 
  -7   9  13      325.41      222.23     43.85 o 
  -6   9  13        3.74       42.13     32.36 o 
  -5   9  13      145.65      141.97     36.87 o 
  -4   9  13      587.35      520.34     68.14 o 
  -3   9  13      494.37      446.09     50.00 o 
  -2   9  13     1766.01     1775.98     84.02 o 
  -1   9  13      764.93      821.46     59.81 o 
   0   9  13      243.08      310.88     40.85 o 
   1   9  13      678.05      665.01     50.98 o 
   2   9  13     1753.33     1740.07    106.97 o 
   3   9  13      545.39      620.93     61.50 o 
   4   9  13      488.44      439.08     85.76 o 
   5   9  13       88.46      115.89     40.35 o 
   6   9  13        4.77       27.61     42.44 o 
   7   9  13      344.68      317.10     81.18 o 
   8   9  13        4.13      -17.76     44.69 o 
   9   9  13      238.80      168.70     75.81 o 
  -8  10  13      319.76      365.99     56.33 o 
  -7  10  13       34.03       68.51     35.52 o 
  -6  10  13      624.37      714.66     68.39 o 
  -5  10  13       38.66       34.50     30.61 o 
  -4  10  13      318.47      416.89     82.00 o 
  -3  10  13       44.35       43.53     27.48 o 
  -2  10  13      998.29      943.25     66.29 o 
  -1  10  13       40.80       40.13     25.37 o 
   0  10  13     2124.45     2223.45     80.72 o 
   1  10  13       56.69       43.42     23.28 o 
   2  10  13      963.99      968.36     66.15 o 
   3  10  13       39.95       18.27     31.65 o 
   4  10  13      344.54      448.32     63.69 o 
   5  10  13       29.34       25.08     44.88 o 
   6  10  13      653.61      700.45    113.28 o 
   7  10  13       24.70       28.20     45.96 o 
   8  10  13      330.03      271.53     83.32 o 
  -8  11  13      103.10       92.03     40.71 o 
  -7  11  13      341.76      374.70     55.63 o 
  -6  11  13      156.65      106.31     37.64 o 
  -5  11  13     1035.65     1019.84     77.85 o 
  -4  11  13       21.64       54.96     30.27 o 
  -3  11  13      485.55      390.84     57.87 o 
  -2  11  13      240.69      244.14     51.36 o 
  -1  11  13      290.66      280.19     34.89 o 
   0  11  13       31.93       43.71     22.64 o 
   1  11  13      178.14      210.48     37.73 o 
   2  11  13      241.76      298.91     43.14 o 
   3  11  13      471.19      455.24     52.36 o 
   4  11  13       20.64       37.81     33.39 o 
   5  11  13     1127.28     1105.95    133.67 o 
   6  11  13      151.54      193.97     74.35 o 
   7  11  13      324.91      412.23     94.54 o 
   8  11  13      105.34      104.98     64.98 o 
  -7  12  13       62.47       -5.75     36.29 o 
  -6  12  13       56.49       33.19     45.19 o 
  -5  12  13       10.74       57.68     34.98 o 
  -4  12  13      641.56      729.54     67.24 o 
  -3  12  13      407.63      452.76     73.83 o 
  -2  12  13       26.59       16.17     26.93 o 
  -1  12  13      132.92      149.35     29.79 o 
   0  12  13       50.26       23.70     28.55 o 
   1  12  13      128.25      145.01     36.22 o 
   2  12  13       23.88       16.46     29.85 o 
   3  12  13      420.17      557.16     58.99 o 
   4  12  13      689.78      816.85    119.13 o 
   5  12  13        6.70       -1.37     46.54 o 
   6  12  13       80.52       14.93     54.93 o 
   7  12  13       65.76      219.24     79.62 o 
  -6  13  13      156.09      182.09     46.18 o 
  -5  13  13       23.35       34.20     38.37 o 
  -4  13  13        3.23       20.53     32.30 o 
  -3  13  13      278.30      142.51     49.94 o 
  -2  13  13       10.62       -5.29     28.41 o 
  -1  13  13        8.71       21.31     22.53 o 
   0  13  13       10.91       20.10     44.09 o 
   1  13  13       11.22      -37.16     25.90 o 
   2  13  13       12.43       13.45     29.64 o 
   3  13  13      246.48      251.37     55.51 o 
   4  13  13        7.47       12.39     52.98 o 
   5  13  13       38.43       59.81     54.05 o 
   6  13  13      152.01      256.90     81.96 o 
  -5  14  13       11.95        9.63     34.25 o 
  -4  14  13      156.52       86.40     37.77 o 
  -3  14  13       13.50      -19.90     28.86 o 
  -2  14  13       14.06        8.64     31.36 o 
  -1  14  13      141.02      113.02     36.73 o 
   0  14  13        1.35       41.20     30.71 o 
   1  14  13      156.71      190.02     41.97 o 
   2  14  13       11.88      -22.10     31.25 o 
   3  14  13       14.02      -47.12     31.41 o 
   4  14  13      157.55      230.95     78.54 o 
   5  14  13       12.57       36.69     56.10 o 
  -4  15  13       98.75      107.15     42.23 o 
  -3  15  13      204.14      207.35    109.43 o 
  -2  15  13      334.04      361.48     72.55 o 
  -1  15  13      218.84      247.08     46.22 o 
   0  15  13       79.41      105.78     42.66 o 
   1  15  13      219.66      248.19     69.16 o 
   2  15  13      342.82      465.58     93.57 o 
   3  15  13      188.31      195.25     56.85 o 
   4  15  13       98.13      151.72     75.62 o 
  -1  16  13        5.75      -16.86     32.69 o 
   0  16  13      152.22      223.28     49.00 o 
   1  16  13        7.37       36.69     57.86 o 
   0   0  14       39.27      111.75     35.05 o 
   1   0  14     5615.58     5536.76    140.02 o 
   2   0  14       11.37       24.74     20.41 o 
   3   0  14     4048.96     3984.78    130.22 o 
   4   0  14      361.86      425.65     57.99 o 
   5   0  14     2710.20     2884.67    113.18 o 
   6   0  14      263.18      306.08     56.50 o 
   7   0  14       94.11      122.23     50.21 o 
   8   0  14        3.20        5.98     32.81 o 
   9   0  14       13.29       16.08     34.73 o 
  10   0  14      324.62      481.47     67.29 o 
 -10   1  14      268.11      233.03     53.50 o 
  -9   1  14       13.29       -7.20     33.34 o 
  -8   1  14      702.04      713.70     85.73 o 
  -7   1  14      601.27      695.89     59.06 o 
  -6   1  14      826.67      811.54     61.11 o 
  -5   1  14      190.64      153.36     33.05 o 
  -4   1  14      267.68      308.32     39.14 o 
  -3   1  14      259.50      164.45     30.63 o 
  -2   1  14     1484.97     1498.30     73.10 o 
  -1   1  14     1371.07     1304.76     56.54 o 
   0   1  14     1529.70     1506.51     85.82 o 
   1   1  14     1332.06     1302.89     56.30 o 
   2   1  14     1679.26     1782.43     66.02 o 
   3   1  14      308.47      262.81     66.29 o 
   4   1  14      314.72      322.41     39.38 o 
   5   1  14      162.88      146.61     32.15 o 
   6   1  14      794.43      762.64     57.66 o 
   7   1  14      632.37      585.97     53.21 o 
   8   1  14      665.19      658.22     71.97 o 
   9   1  14       11.13       13.13     36.45 o 
  10   1  14      213.14      243.63     82.25 o 
 -10   2  14      200.98      184.91    106.55 o 
  -9   2  14      279.75      203.16     41.59 o 
  -8   2  14      159.73      167.44     56.78 o 
  -7   2  14      384.79      362.45     50.18 o 
  -6   2  14      806.82      755.34     61.13 o 
  -5   2  14      279.55      205.66     35.62 o 
  -4   2  14      689.40      706.57     55.88 o 
  -3   2  14      153.48      129.86     30.76 o 
  -2   2  14      734.67      771.17     55.92 o 
  -1   2  14      331.87      337.97     79.45 o 
   0   2  14      812.75      782.70     59.35 o 
   1   2  14      317.67      302.73     33.14 o 
   2   2  14      692.56      773.31     58.25 o 
   3   2  14      149.90      121.11     27.29 o 
   4   2  14      635.73      586.30     48.71 o 
   5   2  14      235.95      236.25     35.62 o 
   6   2  14      855.10      840.50     76.73 o 
   7   2  14      370.63      366.99     53.31 o 
   8   2  14      121.75       73.11     38.13 o 
   9   2  14      314.80      277.58     80.49 o 
  10   2  14      157.28       84.16     46.95 o 
 -10   3  14       69.49       71.34     44.52 o 
  -9   3  14      351.39      371.16     51.42 o 
  -8   3  14       19.50      -23.97     30.55 o 
  -7   3  14       54.54       23.56     26.56 o 
  -6   3  14      374.92      418.87     54.53 o 
  -5   3  14      779.06      894.88    111.75 o 
  -4   3  14      619.67      682.16     55.34 o 
  -3   3  14      874.52      964.11    112.09 o 
  -2   3  14     1699.61     1563.92     75.22 o 
  -1   3  14     1656.78     1462.14     72.61 o 
   0   3  14      941.38      989.80     62.96 o 
   1   3  14     1740.30     1697.96     64.56 o 
   2   3  14     1881.67     1712.92     64.84 o 
   3   3  14      763.73      771.68     52.67 o 
   4   3  14      563.66      465.59     44.27 o 
   5   3  14      698.66      758.76     54.15 o 
   6   3  14      327.41      399.36     78.72 o 
   7   3  14       85.45       57.66     56.39 o 
   8   3  14       19.50       67.91     55.42 o 
   9   3  14      321.84      359.86     61.78 o 
  10   3  14       83.86       79.03     61.27 o 
 -10   4  14       12.01       24.45     35.13 o 
  -9   4  14       98.85      147.01     39.21 o 
  -8   4  14       84.49       63.93     32.70 o 
  -7   4  14      134.22      140.69     36.20 o 
  -6   4  14      220.87      262.43     41.13 o 
  -5   4  14     1747.43     1719.35     91.83 o 
  -4   4  14      233.03      268.70     40.39 o 
  -3   4  14       91.44       54.71     25.77 o 
  -2   4  14      955.03      897.11     61.49 o 
  -1   4  14      308.06      310.44     39.44 o 
   0   4  14      446.35      612.01     75.49 o 
   1   4  14      312.66      337.43     45.95 o 
   2   4  14      968.52      914.50     50.21 o 
   3   4  14       67.27       44.85     33.10 o 
   4   4  14      307.32      340.09     39.13 o 
   5   4  14     1752.69     1777.64    103.42 o 
   6   4  14      259.91      211.24     69.57 o 
   7   4  14      156.70      118.94     57.96 o 
   8   4  14       99.05      142.28     59.91 o 
   9   4  14       81.92       71.84     52.35 o 
  10   4  14       11.59      -20.59     54.25 o 
 -10   5  14       35.42       56.49     40.07 o 
  -9   5  14        1.92       -6.36     33.17 o 
  -8   5  14        7.00       21.09     31.02 o 
  -7   5  14      194.25      219.42     80.12 o 
  -6   5  14      277.88      321.87     44.62 o 
  -5   5  14       21.77       12.31     24.32 o 
  -4   5  14     1230.69     1242.62     73.54 o 
  -3   5  14      229.34      242.55     38.28 o 
  -2   5  14     2163.11     2383.29    131.97 o 
  -1   5  14     1174.91     1239.88     67.46 o 
   0   5  14     4562.66     4580.99    146.77 o 
   1   5  14     1203.14     1131.23     72.47 o 
   2   5  14     2220.39     2352.25     96.23 o 
   3   5  14      187.49      208.36     35.64 o 
   4   5  14     1117.21     1090.15     83.08 o 
   5   5  14       12.61      -51.32     38.44 o 
   6   5  14      310.28      270.27     74.35 o 
   7   5  14      177.55      161.55     45.42 o 
   8   5  14        2.72      -39.17     31.68 o 
   9   5  14       12.38      -67.18     44.78 o 
  10   5  14       36.51      -37.17     52.69 o 
  -9   6  14      177.46      135.20     41.81 o 
  -8   6  14       71.84       46.35     33.29 o 
  -7   6  14      783.24      754.60     94.89 o 
  -6   6  14       56.71       89.00     53.53 o 
  -5   6  14      760.57      723.26     62.90 o 
  -4   6  14      381.38      383.01     48.03 o 
  -3   6  14       26.49        9.44     23.91 o 
  -2   6  14      165.33      142.87     32.03 o 
  -1   6  14      636.60      629.52     75.43 o 
   0   6  14       92.39      134.30     31.44 o 
   1   6  14      633.96      683.07     55.14 o 
   2   6  14      176.87      135.39     32.43 o 
   3   6  14       38.02       36.69     26.84 o 
   4   6  14      376.07      233.00     68.79 o 
   5   6  14      835.52      724.26    107.33 o 
   6   6  14       45.54       63.71     53.27 o 
   7   6  14      757.74      789.42     83.03 o 
   8   6  14       73.59      153.77     65.47 o 
   9   6  14      170.44      187.04     73.86 o 
  -9   7  14      269.61      336.48     52.99 o 
  -8   7  14      347.60      442.04     56.69 o 
  -7   7  14      161.37      254.61     45.43 o 
  -6   7  14      967.86      961.00    135.05 o 
  -5   7  14      397.71      447.35     50.98 o 
  -4   7  14      185.21      157.36     35.22 o 
  -3   7  14      596.21      629.89    136.67 o 
  -2   7  14     1098.35     1008.90     68.39 o 
  -1   7  14      144.49      132.97     31.38 o 
   0   7  14      751.72      834.69     60.74 o 
   1   7  14      131.75       65.01     27.18 o 
   2   7  14     1285.32     1388.28     73.20 o 
   3   7  14      629.84      818.04     61.97 o 
   4   7  14      172.48      159.43     62.25 o 
   5   7  14      407.77      566.00     95.91 o 
   6   7  14      968.57     1032.52     85.93 o 
   7   7  14      119.13      102.01     40.90 o 
   8   7  14      351.92      291.24     82.64 o 
   9   7  14      262.05      260.51     81.76 o 
  -9   8  14       70.48       52.39     39.74 o 
  -8   8  14      103.06      137.72     40.61 o 
  -7   8  14      305.40      390.48     54.45 o 
  -6   8  14       76.89       96.34     34.48 o 
  -5   8  14      441.39      480.12     53.60 o 
  -4   8  14      424.40      415.41     50.21 o 
  -3   8  14      953.83     1098.43    116.97 o 
  -2   8  14      160.52       86.50     29.23 o 
  -1   8  14     2649.02     2765.46    107.07 o 
   0   8  14      387.09      512.10     78.32 o 
   1   8  14     2345.00     2482.62    103.28 o 
   2   8  14      177.07      204.07     36.58 o 
   3   8  14      957.64     1103.77     90.03 o 
   4   8  14      401.18      444.82     90.74 o 
   5   8  14      401.63      481.41     93.76 o 
   6   8  14       83.09      132.57     43.11 o 
   7   8  14      325.93      412.33     90.06 o 
   8   8  14      106.26      173.09     69.86 o 
   9   8  14       75.94        0.68     48.30 o 
  -8   9  14      149.06      123.12     41.95 o 
  -7   9  14       68.27      106.19     38.09 o 
  -6   9  14      173.24      106.99     37.01 o 
  -5   9  14       52.21        4.42     40.80 o 
  -4   9  14       93.98       99.60     34.80 o 
  -3   9  14      293.79      306.14     43.91 o 
  -2   9  14      892.81      905.19     66.43 o 
  -1   9  14       87.44       85.83     55.65 o 
   0   9  14      300.64      333.52     43.28 o 
   1   9  14       97.09       87.94     36.56 o 
   2   9  14      861.60      773.77     84.74 o 
   3   9  14      342.41      441.67     63.85 o 
   4   9  14      131.89      172.21     64.20 o 
   5   9  14       58.85       85.87     77.67 o 
   6   9  14      237.64      196.11     68.69 o 
   7   9  14       75.16       62.15     57.27 o 
   8   9  14      154.62      194.94     76.88 o 
  -8  10  14      224.43      194.04     48.01 o 
  -7  10  14       83.75       46.40     39.38 o 
  -6  10  14      169.58      150.60     42.12 o 
  -5  10  14      197.04      142.02     44.51 o 
  -4  10  14      211.56      234.47     43.50 o 
  -3  10  14       43.15       37.10     29.77 o 
  -2  10  14      142.46       88.18     30.85 o 
  -1  10  14      414.64      355.15     45.69 o 
   0  10  14       70.45       65.85     29.25 o 
   1  10  14      464.31      482.88     51.63 o 
   2  10  14      130.85      134.33     44.97 o 
   3  10  14       49.61       36.18     40.98 o 
   4  10  14      173.76      187.49     46.71 o 
   5  10  14      179.05      113.67     43.15 o 
   6  10  14      156.82      222.16     72.98 o 
   7  10  14       88.46       62.44     57.47 o 
   8  10  14      242.70      289.98     85.18 o 
  -7  11  14      200.86      207.90     48.01 o 
  -6  11  14      131.82       52.49     42.13 o 
  -5  11  14      471.99      486.41    135.55 o 
  -4  11  14      408.98      336.41     51.25 o 
  -3  11  14      222.37      250.06     43.05 o 
  -2  11  14        6.35      -34.57     23.79 o 
  -1  11  14      114.69      103.17     31.54 o 
   0  11  14        0.82      -19.66     23.22 o 
   1  11  14      155.05      133.04     44.33 o 
   2  11  14        3.36       18.33     71.03 o 
   3  11  14      222.14      206.21     51.62 o 
   4  11  14      392.33      459.28     64.95 o 
   5  11  14      467.69      613.71    105.37 o 
   6  11  14      144.29      144.79     68.49 o 
   7  11  14      225.32      287.24     84.89 o 
  -6  12  14       65.41       68.36     57.14 o 
  -5  12  14      178.79      288.80     49.61 o 
  -4  12  14      302.37      307.28     49.13 o 
  -3  12  14      152.81      152.77     54.93 o 
  -2  12  14      154.34      202.54     40.05 o 
  -1  12  14      163.02      139.97     35.52 o 
   0  12  14        0.56       -9.60     33.20 o 
   1  12  14      217.85      239.33     63.57 o 
   2  12  14      145.31      165.49     48.43 o 
   3  12  14      182.91      190.70     91.03 o 
   4  12  14      315.31      372.13     86.45 o 
   5  12  14      135.18      132.11     67.71 o 
   6  12  14       50.67       56.00     59.61 o 
  -5  13  14       11.00       -0.32     33.20 o 
  -4  13  14      287.78      314.49     50.56 o 
  -3  13  14        4.18       22.61     30.82 o 
  -2  13  14      907.11     1045.01     83.91 o 
  -1  13  14      181.76      120.29     45.28 o 
   0  13  14      635.76      648.53     80.23 o 
   1  13  14      175.63      288.94     79.86 o 
   2  13  14      912.06     1143.84     99.59 o 
   3  13  14        7.75       28.88     63.62 o 
   4  13  14      305.20      233.09     77.37 o 
   5  13  14       11.70      -28.49     45.96 o 
  -4  14  14       80.91       91.78     38.31 o 
  -3  14  14      149.10      159.60     43.82 o 
  -2  14  14      126.05       77.64     44.12 o 
  -1  14  14       62.58       69.16     45.76 o 
   0  14  14       55.09       35.29     41.28 o 
   1  14  14       56.30       29.42     60.98 o 
   2  14  14      133.26      186.68     84.25 o 
   3  14  14      133.29      187.61     69.23 o 
   4  14  14       74.63      159.04     73.86 o 
  -2  15  14       22.87       40.80     46.70 o 
  -1  15  14      109.29      105.12     50.98 o 
   0  15  14        6.80       61.56     48.85 o 
   1  15  14       94.26      102.25     53.04 o 
   2  15  14       22.03      104.11     75.42 o 
   1   0  15      468.24      360.51     36.08 o 
   2   0  15      835.17      858.01     58.97 o 
   3   0  15       61.17       26.29     33.17 o 
   4   0  15       16.52       -2.34     22.18 o 
   5   0  15       54.59       32.74     48.12 o 
   6   0  15      208.29      143.51     34.45 o 
   7   0  15       59.75       82.84     32.15 o 
   8   0  15       14.11       14.68     48.20 o 
   9   0  15       19.94       42.44     39.21 o 
  10   0  15       19.33        9.85     39.97 o 
 -10   1  15       73.09       57.40     44.06 o 
  -9   1  15       10.32      -30.16     50.59 o 
  -8   1  15      482.48      462.07     54.18 o 
  -7   1  15       13.21       17.24     26.40 o 
  -6   1  15      312.99      315.61     43.57 o 
  -5   1  15     1001.09      904.18     65.46 o 
  -4   1  15        0.22      -33.09     22.06 o 
  -3   1  15     1095.29     1119.72     67.91 o 
  -2   1  15      239.35      200.99     45.72 o 
  -1   1  15     3282.56     3279.56     99.92 o 
   0   1  15     2479.39     2629.72    100.70 o 
   1   1  15     3073.18     3212.58     99.67 o 
   2   1  15      151.93      120.70     29.31 o 
   3   1  15     1109.77     1065.51     71.12 o 
   4   1  15       11.28       -4.82     21.80 o 
   5   1  15     1012.90     1064.77    109.17 o 
   6   1  15      346.87      328.11     42.74 o 
   7   1  15       11.41       10.46     26.27 o 
   8   1  15      450.36      484.11     63.67 o 
   9   1  15       14.18       -1.87     35.91 o 
  10   1  15       57.09       39.42     65.18 o 
 -10   2  15      211.55      276.41     59.36 o 
  -9   2  15      125.49      163.50     39.60 o 
  -8   2  15       44.77       44.95     54.67 o 
  -7   2  15      299.87      345.89     47.27 o 
  -6   2  15      182.88      197.50     39.79 o 
  -5   2  15       70.51       49.47     27.67 o 
  -4   2  15      616.25      511.93     51.90 o 
  -3   2  15      573.94      623.37    109.17 o 
  -2   2  15      163.80      153.35     32.12 o 
  -1   2  15      143.84      179.08     34.05 o 
   0   2  15      774.05      784.93     49.64 o 
   1   2  15      169.67      178.15     28.48 o 
   2   2  15      129.61      126.36     26.20 o 
   3   2  15      528.46      562.74     49.32 o 
   4   2  15      665.12      572.27     50.53 o 
   5   2  15       99.50       89.67     29.35 o 
   6   2  15      193.18      179.17     35.10 o 
   7   2  15      352.02      293.31     50.35 o 
   8   2  15       38.10       76.79     60.40 o 
   9   2  15      111.46       -2.24     51.71 o 
  10   2  15      237.61      257.78     90.64 o 
 -10   3  15      124.98      137.92     52.22 o 
  -9   3  15      230.77      362.45     51.29 o 
  -8   3  15      414.79      485.71     55.87 o 
  -7   3  15      370.44      415.75     51.53 o 
  -6   3  15      618.08      610.90     57.65 o 
  -5   3  15      612.12      413.13     49.15 o 
  -4   3  15       87.72      167.54     42.32 o 
  -3   3  15      171.93      242.16     38.73 o 
  -2   3  15      647.29      626.66     54.46 o 
  -1   3  15      594.89      680.54     55.33 o 
   0   3  15     1577.88     1700.53     68.47 o 
   1   3  15      626.88      636.65     49.92 o 
   2   3  15      710.15      736.11     67.39 o 
   3   3  15      212.92      236.60     35.23 o 
   4   3  15      120.68      102.66     35.28 o 
   5   3  15      640.60      561.63     50.73 o 
   6   3  15      600.92      497.51     93.76 o 
   7   3  15      361.55      393.69     88.10 o 
   8   3  15      473.12      614.59    110.25 o 
   9   3  15      212.75      257.68     86.15 o 
  -9   4  15       54.44       16.54     48.70 o 
  -8   4  15      150.65      202.77     42.78 o 
  -7   4  15      184.70      157.59     38.26 o 
  -6   4  15      424.76      471.86     57.08 o 
  -5   4  15      983.17      908.53     68.03 o 
  -4   4  15      481.99      464.77     50.42 o 
  -3   4  15      191.20      197.47     35.86 o 
  -2   4  15     2032.09     2129.45    133.33 o 
  -1   4  15      766.01      768.92     59.40 o 
   0   4  15     5062.61     5364.96    167.23 o 
   1   4  15      845.86      863.02     53.87 o 
   2   4  15     1874.96     1917.94     73.40 o 
   3   4  15      187.49      157.68     31.70 o 
   4   4  15      437.32      372.78     63.86 o 
   5   4  15      932.26     1023.11     85.35 o 
   6   4  15      408.86      393.11     90.25 o 
   7   4  15      201.21       12.39     52.39 o 
   8   4  15      134.96      126.16     63.52 o 
   9   4  15       51.64       66.74     56.49 o 
  -9   5  15      328.49      263.26     47.92 o 
  -8   5  15       52.39       25.24     31.76 o 
  -7   5  15      599.17      571.55     79.94 o 
  -6   5  15      147.42      102.76     34.03 o 
  -5   5  15       91.93      116.06     33.66 o 
  -4   5  15      747.90      704.56     61.26 o 
  -3   5  15      118.56      172.56     35.38 o 
  -2   5  15     1454.25     1548.71     79.56 o 
  -1   5  15      329.91      334.11     53.71 o 
   0   5  15      117.20      102.90     30.10 o 
   1   5  15      405.61      431.27     39.16 o 
   2   5  15     1586.88     1696.14     82.51 o 
   3   5  15       94.42      122.41     38.35 o 
   4   5  15      800.96      809.95     75.45 o 
   5   5  15       82.09      187.63     68.10 o 
   6   5  15      139.77      106.94     55.91 o 
   7   5  15      577.94      558.19    104.50 o 
   8   5  15       70.05       89.57     67.23 o 
  -9   6  15      150.90      215.62     63.86 o 
  -8   6  15      195.87      195.43     45.42 o 
  -7   6  15      177.54      237.16     44.45 o 
  -6   6  15      157.12      106.81     35.77 o 
  -5   6  15      175.36      226.20     44.21 o 
  -4   6  15       56.07       66.03     29.57 o 
  -3   6  15     1290.79     1503.14     79.47 o 
  -2   6  15      250.11      229.09     38.52 o 
  -1   6  15      333.56      369.88     46.75 o 
   0   6  15      295.21      340.37     43.52 o 
   1   6  15      319.84      343.54     43.86 o 
   2   6  15      200.77      211.82     45.28 o 
   3   6  15     1184.26     1221.69     79.91 o 
   4   6  15       78.59      105.28     56.79 o 
   5   6  15      144.00       95.72     61.76 o 
   6   6  15      156.49      126.55     62.93 o 
   7   6  15      197.68      225.87     73.96 o 
  -9   7  15      166.23      195.35     54.55 o 
  -8   7  15       96.86      105.51     45.36 o 
  -7   7  15        5.13        5.39     30.43 o 
  -6   7  15      335.39      256.09     45.39 o 
  -5   7  15      105.06      103.64     34.99 o 
  -4   7  15      333.17      351.94     46.65 o 
  -3   7  15      631.42      594.90     57.78 o 
  -2   7  15      457.03      402.29     61.91 o 
  -1   7  15      105.13       79.43     30.76 o 
   0   7  15      172.02      111.07     31.94 o 
   1   7  15      118.97       82.98     29.77 o 
   2   7  15      392.09      348.86     45.22 o 
   3   7  15      578.19      593.78     56.41 o 
   4   7  15      295.00      327.93     81.28 o 
   5   7  15      101.87      148.79     60.79 o 
   6   7  15      378.77      421.79     91.91 o 
   7   7  15        9.03      -12.00     52.69 o 
  -8   8  15      164.08      209.08     48.79 o 
  -7   8  15      281.94      314.05     52.44 o 
  -6   8  15      190.99      239.27     44.53 o 
  -5   8  15      279.23      219.47     42.20 o 
  -4   8  15      326.90      314.20     46.47 o 
  -3   8  15      971.33      857.99     67.44 o 
  -2   8  15      419.59      432.89     50.64 o 
  -1   8  15      129.24       88.16     30.72 o 
   0   8  15        4.86       65.23     29.49 o 
   1   8  15      155.40      165.02     45.34 o 
   2   8  15      403.38      398.34     48.87 o 
   3   8  15     1117.55     1030.39     91.06 o 
   4   8  15      344.17      455.06     92.40 o 
   5   8  15      225.34      221.58     74.74 o 
   6   8  15      168.05      461.79     98.64 o 
  -8   9  15       81.72       81.55     40.99 o 
  -7   9  15       79.23      103.60     39.89 o 
  -6   9  15       11.56       17.83     43.11 o 
  -5   9  15      838.78      875.36    129.35 o 
  -4   9  15       46.00       99.82     35.78 o 
  -3   9  15      739.75     1000.74     72.59 o 
  -2   9  15      731.09      674.99     79.94 o 
  -1   9  15      849.49      945.57     68.56 o 
   0   9  15      803.01      850.32     65.29 o 
   1   9  15      877.53      999.08     69.72 o 
   2   9  15      768.56      696.33    139.67 o 
   3   9  15      675.84      677.61    125.38 o 
   4   9  15       43.04       53.66     55.42 o 
   5   9  15      833.81      964.67    126.64 o 
  -7  10  15      211.64      135.26     79.53 o 
  -6  10  15      102.60      107.45     55.12 o 
  -5  10  15      235.63      257.56     47.73 o 
  -4  10  15      249.72      228.32     44.82 o 
  -3  10  15      104.60       84.40     33.50 o 
  -2  10  15      110.16       74.48     36.44 o 
  -1  10  15      161.41      149.39     35.34 o 
   0  10  15       11.20       46.84     29.04 o 
   1  10  15      152.91      129.05     35.45 o 
   2  10  15      102.15       98.56     43.53 o 
   3  10  15      112.69       57.34     48.74 o 
   4  10  15      250.48      254.36     86.06 o 
   5  10  15      266.66      270.75     79.52 o 
  -6  11  15       68.46      102.22     39.63 o 
  -5  11  15      324.18      434.34     78.90 o 
  -4  11  15      350.61      352.89     57.29 o 
  -3  11  15      198.70      290.45     46.03 o 
  -2  11  15        0.72      -30.77     25.33 o 
  -1  11  15       43.36      -39.81     28.03 o 
   0  11  15       99.10      118.69     34.99 o 
   1  11  15       54.50       35.05     62.40 o 
   2  11  15        3.99       -6.05     56.39 o 
   3  11  15      179.73      224.68     54.35 o 
   4  11  15      366.86      404.13     96.40 o 
  -6  12  15      167.67      114.40     41.64 o 
  -5  12  15       33.57       35.54     37.46 o 
  -4  12  15      265.96      230.12     52.70 o 
  -3  12  15      159.96       81.51     36.66 o 
  -2  12  15      979.36      970.09     74.75 o 
  -1  12  15      117.23      117.99     37.42 o 
   0  12  15     1559.29     1427.18    107.98 o 
   1  12  15      117.91       49.84     44.96 o 
   2  12  15     1035.71      937.88     94.07 o 
   3  12  15      161.36      115.54     53.42 o 
  -4  13  15       84.37       72.48     37.66 o 
  -3  13  15      125.02      116.90     40.46 o 
  -2  13  15      187.04      219.93     44.27 o 
  -1  13  15       18.98       43.47     63.47 o 
   0  13  15       32.68      -34.94     38.04 o 
   1  13  15       16.52      -10.08     42.83 o 
   2  13  15      190.69      165.66     56.23 o 
   3  13  15      115.15       68.30     70.74 o 
  -3  14  15      326.12      166.86     93.53 o 
  -2  14  15      200.51      247.38     63.05 o 
  -1  14  15      199.50      151.94     54.34 o 
   0  14  15      560.26      539.95     79.51 o 
   1  14  15      194.38      118.70     55.07 o 
   2  14  15      210.09      211.95     58.64 o 
   3  14  15      319.58      313.39     99.62 o 
   0   0  16     2214.85     2146.08    112.98 o 
   1   0  16      129.94      100.41     28.31 o 
   2   0  16     1821.58     2101.23     95.76 o 
   3   0  16      837.70      724.17    121.15 o 
   4   0  16     1244.21     1229.48     74.81 o 
   5   0  16       60.83       51.04     31.51 o 
   6   0  16       67.31       66.88     29.09 o 
   7   0  16       62.50       57.34     31.15 o 
   8   0  16      131.87      225.65     51.92 o 
   9   0  16       66.02      114.63     47.48 o 
  -9   1  16      146.71       87.05     45.38 o 
  -8   1  16      155.35      139.71     39.73 o 
  -7   1  16      145.61      149.27     37.72 o 
  -6   1  16       59.44       92.85     33.23 o 
  -5   1  16      509.72      570.53     55.10 o 
  -4   1  16      635.03      717.73     60.27 o 
  -3   1  16      509.40      501.85     53.50 o 
  -2   1  16     1282.51     1240.75     93.93 o 
  -1   1  16     1330.35     1359.31     64.05 o 
   0   1  16      179.79      189.73     30.43 o 
   1   1  16     1453.64     1493.79     66.69 o 
   2   1  16     1349.75     1356.28     87.67 o 
   3   1  16      497.04      417.34     46.32 o 
   4   1  16      602.46      664.76     56.12 o 
   5   1  16      480.70      626.00     56.25 o 
   6   1  16      126.15       69.77     66.46 o 
   7   1  16      162.31      169.16     48.24 o 
   8   1  16      174.57      184.39     50.14 o 
   9   1  16      134.21      167.82     75.81 o 
  -9   2  16       59.60       35.72     41.26 o 
  -8   2  16      137.22      164.75     49.20 o 
  -7   2  16      157.69      166.24     38.73 o 
  -6   2  16       15.06       22.49     28.27 o 
  -5   2  16      695.75      738.50     63.26 o 
  -4   2  16       71.97       56.39     28.67 o 
  -3   2  16      123.54       79.62     29.80 o 
  -2   2  16       25.07      -29.54     21.45 o 
  -1   2  16       33.61        2.56     28.01 o 
   0   2  16      121.89      110.83     27.20 o 
   1   2  16       22.60       35.56     22.76 o 
   2   2  16       26.02       27.38     23.66 o 
   3   2  16      138.78       83.18     33.01 o 
   4   2  16       75.82        9.74     24.75 o 
   5   2  16      719.48      860.93     84.07 o 
   6   2  16        8.23       23.92     26.18 o 
   7   2  16      202.83      226.75     82.64 o 
   8   2  16      165.93      195.43     76.69 o 
   9   2  16       49.89      128.79     74.15 o 
  -9   3  16       47.34       27.76     35.31 o 
  -8   3  16       95.89      123.27     38.42 o 
  -7   3  16       81.12       14.41     30.00 o 
  -6   3  16      208.94      152.84     62.43 o 
  -5   3  16       16.18        4.92     33.13 o 
  -4   3  16       47.56       53.59     27.86 o 
  -3   3  16      130.59      151.00     37.34 o 
  -2   3  16        3.26        7.32     29.60 o 
  -1   3  16     1981.13     1706.31     85.22 o 
   0   3  16       26.55        8.90     21.57 o 
   1   3  16     2234.71     2132.54     77.75 o 
   2   3  16        9.26       21.27     21.03 o 
   3   3  16      101.84       96.81     30.62 o 
   4   3  16       28.79        1.59     23.52 o 
   5   3  16       11.17       62.99     37.64 o 
   6   3  16      243.39      331.34     86.35 o 
   7   3  16       74.88        7.12     51.32 o 
   8   3  16      115.85      101.76     66.64 o 
   9   3  16       59.11       22.64     60.40 o 
  -9   4  16       91.43       68.75     39.57 o 
  -8   4  16       94.33       90.51     36.48 o 
  -7   4  16      308.12      279.64     59.70 o 
  -6   4  16       19.46      -21.58     26.24 o 
  -5   4  16      294.62      343.70     47.68 o 
  -4   4  16      143.28       91.45     32.65 o 
  -3   4  16      534.02      460.94     51.33 o 
  -2   4  16      735.86      758.37     61.42 o 
  -1   4  16      145.23      153.08     33.76 o 
   0   4  16      129.04      137.77     33.53 o 
   1   4  16      144.32      118.69     26.61 o 
   2   4  16      683.32      647.32     63.88 o 
   3   4  16      639.47      473.87     64.48 o 
   4   4  16      144.29      118.34     41.61 o 
   5   4  16      272.66      202.76     64.79 o 
   6   4  16       15.24       17.37     51.91 o 
   7   4  16      314.36      314.86     86.35 o 
   8   4  16       89.95      -80.49     53.66 o 
   9   4  16       83.19      201.48     83.32 o 
  -9   5  16       16.57        2.76     33.12 o 
  -8   5  16       43.70       14.02     31.03 o 
  -7   5  16      109.75       51.96     34.17 o 
  -6   5  16       77.18       39.40     31.49 o 
  -5   5  16      456.32      492.00     55.17 o 
  -4   5  16      211.56      273.13     57.02 o 
  -3   5  16      332.29      352.38     46.37 o 
  -2   5  16      297.27      254.61     41.96 o 
  -1   5  16     1239.77     1324.00     77.62 o 
   0   5  16        2.78       -6.52     23.76 o 
   1   5  16     1272.80     1439.99     88.35 o 
   2   5  16      306.78      407.42     76.61 o 
   3   5  16      223.17      226.07     60.49 o 
   4   5  16      198.64      141.16     43.25 o 
   5   5  16      416.09      342.86     84.89 o 
   6   5  16       97.06      124.79     64.59 o 
   7   5  16      123.12      112.89     68.59 o 
   8   5  16       49.00       80.01     64.98 o 
  -8   6  16      206.27      160.30     48.61 o 
  -7   6  16      507.57      420.17     55.37 o 
  -6   6  16      338.56      360.07     51.40 o 
  -5   6  16      474.57      505.23     57.00 o 
  -4   6  16      244.08      240.21     41.11 o 
  -3   6  16      934.91     1015.45     72.21 o 
  -2   6  16      155.20       72.02     46.89 o 
  -1   6  16       85.59       85.30     30.60 o 
   0   6  16      174.94      184.58     36.80 o 
   1   6  16       97.86      147.23     33.76 o 
   2   6  16      156.23      125.50     33.01 o 
   3   6  16      864.74      866.50     68.02 o 
   4   6  16      292.09      423.94     88.30 o 
   5   6  16      510.22      606.29    105.08 o 
   6   6  16      344.86      444.82     95.91 o 
   7   6  16      516.25      462.67    104.20 o 
  -8   7  16      369.57      416.79     69.22 o 
  -7   7  16      218.67      175.69     43.11 o 
  -6   7  16      532.68      588.20     63.42 o 
  -5   7  16      285.65      334.79     49.78 o 
  -4   7  16      474.26      592.69     77.17 o 
  -3   7  16      127.60      162.25     38.01 o 
  -2   7  16      711.77      636.22     59.86 o 
  -1   7  16      151.17      136.83     34.41 o 
   0   7  16      530.67      548.76     55.75 o 
   1   7  16      152.67      129.67     57.70 o 
   2   7  16      719.80      768.78     63.65 o 
   3   7  16      143.42      159.79     47.70 o 
   4   7  16      494.25      516.82    101.67 o 
   5   7  16      294.17      368.52     88.20 o 
   6   7  16      545.94      756.84    119.03 o 
   7   7  16      211.47      184.80     74.05 o 
  -7   8  16      232.93      208.47     45.49 o 
  -6   8  16      156.20      190.80     43.66 o 
  -5   8  16      342.33      343.72     50.84 o 
  -4   8  16      877.92      885.95     72.83 o 
  -3   8  16      257.39      216.57     41.93 o 
  -2   8  16     1167.00     1229.50    118.28 o 
  -1   8  16       25.02      -13.06     34.65 o 
   0   8  16     1960.82     1910.27     92.11 o 
   1   8  16       25.64       32.97     27.28 o 
   2   8  16     1213.47     1199.88    117.19 o 
   3   8  16      226.03      302.14     58.66 o 
   4   8  16      819.00     1081.85    139.62 o 
   5   8  16      366.04      396.91     93.57 o 
   6   8  16      183.14      224.60     80.49 o 
  -7   9  16       28.91       36.98     36.72 o 
  -6   9  16       77.58      135.32     41.06 o 
  -5   9  16       68.80       40.10     33.09 o 
  -4   9  16      244.43      213.91     43.46 o 
  -3   9  16       70.58       17.12     29.20 o 
  -2   9  16      168.31      119.82     35.37 o 
  -1   9  16       30.07       47.43     29.90 o 
   0   9  16      941.13      774.66     65.70 o 
   1   9  16       25.16       23.63     29.32 o 
   2   9  16      183.17      163.07     51.27 o 
   3   9  16       63.72      -11.53     42.10 o 
   4   9  16      258.70      320.22     86.35 o 
   5   9  16       80.70      136.69     72.88 o 
  -6  10  16       32.50       64.61     37.92 o 
  -5  10  16      207.10      161.93     45.24 o 
  -4  10  16       89.27       73.43     34.75 o 
  -3  10  16      216.54      113.24     36.69 o 
  -2  10  16      511.28      489.53     56.95 o 
  -1  10  16      327.52      335.68     48.80 o 
   0  10  16      285.14      145.51     38.04 o 
   1  10  16      332.32      353.65     79.76 o 
   2  10  16      556.75      379.82     65.44 o 
   3  10  16      180.80      147.13     51.12 o 
   4  10  16      117.40       18.54     64.69 o 
   5  10  16      211.81       97.57     62.93 o 
  -6  11  16       84.13       78.82     41.26 o 
  -5  11  16       17.89      -20.77     36.04 o 
  -4  11  16       96.21       72.02     35.67 o 
  -3  11  16       17.82      -16.52     29.09 o 
  -2  11  16      322.73      346.55     49.67 o 
  -1  11  16      131.21      136.71     38.44 o 
   0  11  16       58.51       48.23     33.27 o 
   1  11  16      136.24      157.43     51.73 o 
   2  11  16      321.36      376.31     82.35 o 
   3  11  16       16.32       38.89     42.46 o 
   4  11  16      102.54      114.84     73.57 o 
  -4  12  16       46.85      -30.63     30.20 o 
  -3  12  16      246.19      298.55     54.52 o 
  -2  12  16       74.10       31.31     46.34 o 
  -1  12  16      141.95      218.80     54.06 o 
   0  12  16      180.61      127.17     52.13 o 
   1  12  16      149.43      150.81     51.96 o 
   2  12  16       89.56       80.49     76.49 o 
   3  12  16      253.54      238.15     76.06 o 
  -3  13  16      543.26      384.16     57.87 o 
  -2  13  16      148.76      140.68     40.65 o 
  -1  13  16      986.26     1144.62    105.35 o 
   0  13  16      350.33      392.28     69.51 o 
   1  13  16     1017.56     1023.05    183.28 o 
   2  13  16      150.88      101.68     51.29 o 
   3  13  16      514.38      535.56    114.84 o 
   0  14  16       19.23       78.31     52.22 o 
   1   0  17      301.91      318.70     38.19 o 
   2   0  17       34.03       29.09     27.23 o 
   3   0  17      753.18      617.39     57.47 o 
   4   0  17        0.16       23.52     30.26 o 
   5   0  17        3.69       18.62     28.41 o 
   6   0  17       13.99       43.26     30.08 o 
   7   0  17      139.77      193.78     41.47 o 
   8   0  17        3.41       -1.79     35.91 o 
   9   0  17      102.92       26.86     45.30 o 
  -9   1  17      100.70      167.03     52.83 o 
  -8   1  17       80.70       47.67     34.37 o 
  -7   1  17        1.00        2.39     32.21 o 
  -6   1  17      134.51       83.67     34.69 o 
  -5   1  17      219.14      204.51     40.64 o 
  -4   1  17      160.12      164.46     37.45 o 
  -3   1  17        9.24      -30.68     20.45 o 
  -2   1  17      442.61      389.08     48.20 o 
  -1   1  17      290.94      331.41     44.68 o 
   0   1  17      316.30      299.73     36.87 o 
   1   1  17      315.68      254.83     35.64 o 
   2   1  17      452.68      493.58     51.68 o 
   3   1  17       19.57       25.60     29.90 o 
   4   1  17      161.52      110.37     33.32 o 
   5   1  17      237.40      225.24     40.37 o 
   6   1  17      174.38       94.24     41.35 o 
   7   1  17        0.34      -15.05     35.22 o 
   8   1  17       65.50       37.27     62.54 o 
   9   1  17       87.06       39.32     62.64 o 
  -8   2  17       99.46      109.00     58.26 o 
  -7   2  17      313.51      305.83     48.36 o 
  -6   2  17       95.68       94.43     43.23 o 
  -5   2  17      309.32      255.70     43.69 o 
  -4   2  17        2.03       -9.53     32.33 o 
  -3   2  17      289.75      311.66     52.89 o 
  -2   2  17      256.30      213.85     41.05 o 
  -1   2  17      189.53      210.20     52.21 o 
   0   2  17      641.78      791.02     54.66 o 
   1   2  17      226.08      276.12     36.08 o 
   2   2  17      211.61      210.17     34.58 o 
   3   2  17      260.10      202.26     38.26 o 
   4   2  17        7.09       64.01     31.88 o 
   5   2  17      290.30      323.19     45.51 o 
   6   2  17      124.01      177.80     49.24 o 
   7   2  17      284.60      204.31     75.03 o 
   8   2  17      106.61      129.96     75.03 o 
  -8   3  17      459.39      426.60     58.38 o 
  -7   3  17       48.11       36.55     34.43 o 
  -6   3  17      564.51      660.26     65.49 o 
  -5   3  17      155.35       95.02     45.19 o 
  -4   3  17      775.95      874.97    126.75 o 
  -3   3  17      667.91      738.55     64.22 o 
  -2   3  17      751.26      813.63     65.39 o 
  -1   3  17      105.60       68.85     30.38 o 
   0   3  17       17.43      -21.87     21.32 o 
   1   3  17       72.56       84.20     26.11 o 
   2   3  17      746.71      752.25     53.10 o 
   3   3  17      698.26      749.82     60.06 o 
   4   3  17      781.02     1007.10     91.32 o 
   5   3  17      175.47      232.25     52.25 o 
   6   3  17      495.28      654.88    120.01 o 
   7   3  17       57.08      118.35     70.84 o 
   8   3  17      472.07      356.71     94.45 o 
  -8   4  17      101.85      155.09     42.10 o 
  -7   4  17      229.86      212.94     45.03 o 
  -6   4  17       60.96      104.99     71.82 o 
  -5   4  17      153.18      139.08     38.84 o 
  -4   4  17        3.90       11.94     28.70 o 
  -3   4  17     1452.56     1446.20     84.05 o 
  -2   4  17      297.05      347.70     63.50 o 
  -1   4  17      272.19      201.38     45.47 o 
   0   4  17       39.99       46.72     29.74 o 
   1   4  17      338.09      328.15     45.63 o 
   2   4  17      286.98      288.80     45.36 o 
   3   4  17     1455.62     1361.90    100.13 o 
   4   4  17        3.51      -31.99     27.85 o 
   5   4  17      112.60      117.18     62.35 o 
   6   4  17       58.14       66.44     64.79 o 
   7   4  17      219.67      384.91     95.13 o 
   8   4  17       91.73      143.13     79.62 o 
  -8   5  17      344.26      285.05     79.81 o 
  -7   5  17       76.52       55.76     36.33 o 
  -6   5  17      393.80      452.80     62.05 o 
  -5   5  17      102.75      193.16     60.44 o 
  -4   5  17      270.74      373.60     52.45 o 
  -3   5  17       42.04       40.01     29.52 o 
  -2   5  17      368.39      297.64     44.75 o 
  -1   5  17      339.22      386.73     54.65 o 
   0   5  17     2059.49     1990.87     95.56 o 
   1   5  17      271.29      279.73     44.38 o 
   2   5  17      364.78      302.23     69.58 o 
   3   5  17       63.56       64.04     38.47 o 
   4   5  17      256.13      221.35     52.74 o 
   5   5  17      118.98       65.08     64.40 o 
   6   5  17      396.07      444.04     96.69 o 
   7   5  17       73.27        8.88     58.05 o 
   8   5  17      392.02      587.85    116.20 o 
  -8   6  17       87.64       43.68     36.27 o 
  -7   6  17      166.97      109.70     39.20 o 
  -6   6  17      149.85      174.07     64.09 o 
  -5   6  17       70.39       85.07     36.86 o 
  -4   6  17       11.83       32.59     31.48 o 
  -3   6  17       13.94       36.64     31.42 o 
  -2   6  17      193.78      206.11     39.81 o 
  -1   6  17        6.08       -0.14     26.66 o 
   0   6  17      775.20      687.86     63.03 o 
   1   6  17        6.14       12.53     27.45 o 
   2   6  17      163.37      150.14     36.91 o 
   3   6  17       25.00       10.82     44.39 o 
   4   6  17       26.07       89.47     59.81 o 
   5   6  17       68.38       84.40     60.79 o 
   6   6  17      175.22      164.31     72.98 o 
   7   6  17      158.04      171.82     82.74 o 
  -7   7  17      235.89      258.54     87.74 o 
  -6   7  17       30.99        6.22     31.64 o 
  -5   7  17      256.34      193.94     45.17 o 
  -4   7  17       86.09       78.47     36.57 o 
  -3   7  17      439.05      370.10     73.50 o 
  -2   7  17       76.62       29.31     30.62 o 
  -1   7  17      246.16      155.60     38.39 o 
   0   7  17       20.03       23.38     28.41 o 
   1   7  17      313.57      355.24     55.35 o 
   2   7  17       63.48      104.96     35.36 o 
   3   7  17      420.11      440.04     69.87 o 
   4   7  17       89.43       21.66     59.03 o 
   5   7  17      257.47      297.78     85.67 o 
   6   7  17       38.82       80.01     63.71 o 
   7   7  17      244.52      249.09     88.69 o 
  -7   8  17      432.01      472.12    144.28 o 
  -6   8  17        6.95      -39.86     26.57 o 
  -5   8  17      386.97      396.09     55.30 o 
  -4   8  17       53.65       62.02     33.60 o 
  -3   8  17      883.93      819.61     72.07 o 
  -2   8  17       22.72       38.17     30.66 o 
  -1   8  17       28.38       -9.82     27.16 o 
   0   8  17       45.26       47.87     37.85 o 
   1   8  17       20.43       34.22     30.22 o 
   2   8  17       31.72        3.46     29.64 o 
   3   8  17      918.46     1037.56    156.11 o 
   4   8  17       51.35       35.42     61.86 o 
   5   8  17      357.94      276.02     86.15 o 
   6   8  17        8.44      -50.83     53.66 o 
  -6   9  17      183.90      237.40     47.88 o 
  -5   9  17       83.46       92.02     38.50 o 
  -4   9  17      556.10      514.29     61.48 o 
  -3   9  17      212.05      206.56     44.55 o 
  -2   9  17      899.78      717.58     68.08 o 
  -1   9  17      108.15      111.79     37.29 o 
   0   9  17     1213.19     1017.43     75.39 o 
   1   9  17       93.20       58.80     54.30 o 
   2   9  17      940.48     1013.43    116.79 o 
   3   9  17      199.12      201.75     56.15 o 
   4   9  17      535.50      650.88    121.67 o 
   5   9  17       81.63       69.37     64.10 o 
  -5  10  17      441.93      527.59     86.94 o 
  -4  10  17      275.41      258.23     63.10 o 
  -3  10  17      561.19      598.90     65.02 o 
  -2  10  17      750.48      756.81     68.80 o 
  -1  10  17      667.92      822.32     71.48 o 
   0  10  17      704.86      629.23     63.20 o 
   1  10  17      694.92      739.18     86.60 o 
   2  10  17      758.81      676.75     83.99 o 
   3  10  17      565.71      693.30     87.57 o 
   4  10  17      287.29      221.48     90.64 o 
   5  10  17      392.60      398.28    101.08 o 
  -4  11  17      153.47      145.84     62.03 o 
  -3  11  17      173.16      132.80     40.29 o 
  -2  11  17      280.31      276.64     48.73 o 
  -1  11  17      652.67      842.19     74.16 o 
   0  11  17       74.30      104.26     47.70 o 
   1  11  17      614.17      700.08     86.67 o 
   2  11  17      283.72      241.86     61.51 o 
   3  11  17      169.86      105.27     52.71 o 
   4  11  17      142.36      186.84     84.40 o 
  -3  12  17       51.47       61.29     37.70 o 
  -2  12  17      112.37      149.09     41.74 o 
  -1  12  17       74.88       94.63     40.22 o 
   0  12  17      150.70      166.80     54.31 o 
   1  12  17       72.92      -48.77     42.00 o 
   2  12  17      129.18      164.18     54.69 o 
   3  12  17       56.25       -2.37     85.13 o 
   0  13  17       60.26       87.39     51.02 o 
   0   0  18      245.94      241.10     50.83 o 
   1   0  18       92.57       -7.04     23.22 o 
   2   0  18        0.53      -14.76     33.82 o 
   3   0  18      467.70      416.69     80.07 o 
   4   0  18        7.44       21.37     29.27 o 
   5   0  18      162.54      116.98     37.75 o 
   6   0  18      194.05      258.01     46.87 o 
   7   0  18       40.99       35.27     35.50 o 
   8   0  18      252.14      278.16     58.62 o 
  -8   1  18      173.41      203.38     56.97 o 
  -7   1  18      231.67      230.32     73.74 o 
  -6   1  18       52.94       56.69     33.79 o 
  -5   1  18      676.13      818.87     71.28 o 
  -4   1  18      239.03      206.94     42.05 o 
  -3   1  18      523.74      505.41     54.30 o 
  -2   1  18      597.72      528.36     70.07 o 
  -1   1  18      348.30      398.17     50.01 o 
   0   1  18        0.36      -29.50     20.07 o 
   1   1  18      234.90      353.95     46.68 o 
   2   1  18      555.02      520.40     55.29 o 
   3   1  18      535.25      532.87    118.40 o 
   4   1  18      182.35      230.47     42.18 o 
   5   1  18      643.75      822.69     83.25 o 
   6   1  18       49.94       55.80     34.09 o 
   7   1  18      237.13      370.27     98.06 o 
   8   1  18      156.01      234.07     90.93 o 
  -8   2  18       11.50       -6.31     77.52 o 
  -7   2  18       16.66      -31.07     40.62 o 
  -6   2  18      147.85      175.64     41.39 o 
  -5   2  18      164.68      159.40     40.20 o 
  -4   2  18      953.38      937.45     74.42 o 
  -3   2  18       33.02       36.20     33.25 o 
  -2   2  18      538.66      529.94     56.31 o 
  -1   2  18      194.94      159.49     37.55 o 
   0   2  18      307.85      247.73     54.06 o 
   1   2  18      166.59      119.13     29.69 o 
   2   2  18      617.81      508.67     72.94 o 
   3   2  18       18.16       33.49     29.53 o 
   4   2  18      902.75      892.14     79.86 o 
   5   2  18      171.04      146.59     51.07 o 
   6   2  18      154.38      275.67     64.44 o 
   7   2  18       20.35        5.66     55.61 o 
   8   2  18       19.60       11.32     55.71 o 
  -8   3  18      120.50       50.57     38.57 o 
  -7   3  18       83.58       87.07     53.48 o 
  -6   3  18        9.41      -14.42     29.67 o 
  -5   3  18      171.17      256.37     46.19 o 
  -4   3  18       13.43        6.75     27.31 o 
  -3   3  18        4.49        4.82     30.69 o 
  -2   3  18       11.94      -30.98     20.65 o 
  -1   3  18      313.34      277.86     52.13 o 
   0   3  18      187.46       84.77     31.72 o 
   1   3  18      319.33      320.34     40.04 o 
   2   3  18       22.17       28.85     25.69 o 
   3   3  18       12.06       89.66     42.24 o 
   4   3  18        8.31       36.82     36.52 o 
   5   3  18      157.38      204.23     52.88 o 
   6   3  18        9.65       90.06     69.27 o 
   7   3  18       69.52       31.61     61.86 o 
   8   3  18      111.88      -17.86     63.32 o 
  -7   4  18      379.55      451.66     60.00 o 
  -6   4  18      342.48      392.09     55.51 o 
  -5   4  18      382.68      395.37     55.18 o 
  -4   4  18      217.49      305.00     56.09 o 
  -3   4  18      216.09      225.46     43.94 o 
  -2   4  18        7.48       16.47     28.42 o 
  -1   4  18       32.65       16.48     28.31 o 
   0   4  18       32.00       45.01     30.06 o 
   1   4  18       42.68       -9.36     27.80 o 
   2   4  18       20.01       45.88     29.98 o 
   3   4  18      229.30      182.18     73.62 o 
   4   4  18      228.83      238.41     72.74 o 
   5   4  18      381.41      555.85    112.11 o 
   6   4  18      377.75      327.64     97.86 o 
   7   4  18      421.41      586.00    115.91 o 
  -7   5  18      174.96       37.77     52.00 o 
  -6   5  18       60.79      -18.23     31.79 o 
  -5   5  18      227.24      247.80     55.00 o 
  -4   5  18       92.35      105.16     39.72 o 
  -3   5  18      105.01      104.63     35.35 o 
  -2   5  18      522.94      588.63     60.73 o 
  -1   5  18      205.65      191.14     42.75 o 
   0   5  18      492.13      371.54     49.99 o 
   1   5  18      201.15      110.06     38.24 o 
   2   5  18      568.05      511.48     74.15 o 
   3   5  18       99.50        5.75     33.67 o 
   4   5  18       78.67       90.04     44.63 o 
   5   5  18      204.15       87.13     68.01 o 
   6   5  18       59.84      -15.81     53.66 o 
   7   5  18      153.90      222.07     84.40 o 
  -7   6  18       90.40       45.19     37.81 o 
  -6   6  18      242.72      345.82     53.38 o 
  -5   6  18       32.53        7.84     38.39 o 
  -4   6  18      968.85     1160.55     85.15 o 
  -3   6  18       21.83       29.54     32.22 o 
  -2   6  18      826.12      891.10     72.38 o 
  -1   6  18        9.59      -10.46     27.64 o 
   0   6  18     2868.81     2880.13    122.38 o 
   1   6  18        4.66      -36.50     25.71 o 
   2   6  18      867.92      791.41     69.41 o 
   3   6  18       21.94      -42.11     43.32 o 
   4   6  18      963.00     1294.06    156.60 o 
   5   6  18       48.23       79.23     64.30 o 
   6   6  18      259.19      167.92     80.98 o 
   7   6  18       94.49       -3.81     58.64 o 
  -6   7  18      104.86      147.46     43.94 o 
  -5   7  18      367.41      326.43     54.03 o 
  -4   7  18      367.64      383.17     66.26 o 
  -3   7  18      442.62      559.80     62.54 o 
  -2   7  18      264.51      143.00     50.98 o 
  -1   7  18      909.36     1045.75     78.42 o 
   0   7  18      944.51      724.09     67.61 o 
   1   7  18      919.78     1085.74     79.57 o 
   2   7  18      230.12      211.25     58.85 o 
   3   7  18      433.86      541.41    108.50 o 
   4   7  18      363.22      333.20     96.50 o 
   5   7  18      355.34      251.73     88.20 o 
   6   7  18      105.48      143.43     73.66 o 
  -6   8  18      139.21      102.64     44.57 o 
  -5   8  18        9.12      -17.83     32.69 o 
  -4   8  18       45.38       46.97     34.93 o 
  -3   8  18       49.55       37.03     33.07 o 
  -2   8  18       93.63      100.83     36.24 o 
  -1   8  18       10.98       24.91     31.64 o 
   0   8  18      100.17       14.25     48.50 o 
   1   8  18        7.64       21.01     30.51 o 
   2   8  18       89.50       59.59     43.86 o 
   3   8  18       49.41       64.63     44.84 o 
   4   8  18       49.07       86.15     70.25 o 
   5   8  18        9.76       87.62     67.03 o 
   6   8  18      117.16      101.67     79.52 o 
  -5   9  18      410.20      368.03     56.45 o 
  -4   9  18      188.05      160.29     43.30 o 
  -3   9  18      161.79      131.79     92.79 o 
  -2   9  18       33.30       48.74     33.67 o 
  -1   9  18      293.94      403.70     75.33 o 
   0   9  18       11.83       -5.81     57.16 o 
   1   9  18      289.90      341.51     69.08 o 
   2   9  18       48.31       77.00     48.32 o 
   3   9  18      196.77      126.58     61.71 o 
   4   9  18      165.23      311.73     91.91 o 
   5   9  18      398.32      275.63     89.18 o 
  -4  10  18        2.54      -45.64     30.43 o 
  -3  10  18      134.21       91.77     38.46 o 
  -2  10  18      150.89       64.00     47.05 o 
  -1  10  18      118.36      184.15     45.19 o 
   0  10  18       22.20       61.90     36.92 o 
   1  10  18      134.77      153.44     55.73 o 
   2  10  18      128.41      117.73     51.86 o 
   3  10  18      117.62       46.90     46.75 o 
   4  10  18        1.17      -69.47     56.00 o 
  -3  11  18      273.18      264.95     52.64 o 
  -2  11  18       73.92       49.49     35.61 o 
  -1  11  18      706.85      862.87     77.73 o 
   0  11  18       32.27      -30.92     41.43 o 
   1  11  18      726.18      764.99     92.47 o 
   2  11  18       72.53       14.33     45.63 o 
   3  11  18      253.10      355.47     82.69 o 
   0  12  18      396.18      368.04     73.80 o 
   1   0  19        0.42       -4.21     24.18 o 
   2   0  19      150.22       92.60     35.59 o 
   3   0  19       22.80       35.81     31.69 o 
   4   0  19      307.78      432.52     55.17 o 
   5   0  19      197.95      161.25     62.52 o 
   6   0  19      492.17      481.09     59.90 o 
   7   0  19      157.06      134.81     42.79 o 
  -7   1  19        5.89      -11.77     32.05 o 
  -6   1  19      160.82      128.65     41.01 o 
  -5   1  19      107.29      102.73     44.02 o 
  -4   1  19       50.49       54.13     34.38 o 
  -3   1  19       18.19      -17.94     27.11 o 
  -2   1  19       42.39       51.46     31.76 o 
  -1   1  19        2.34       13.98     28.30 o 
   0   1  19       27.76       -2.66     24.83 o 
   1   1  19        2.30       -4.28     25.13 o 
   2   1  19       48.26       44.18     35.30 o 
   3   1  19       21.78      -17.92     26.17 o 
   4   1  19       54.70       82.30     35.39 o 
   5   1  19      111.58       83.50     37.19 o 
   6   1  19      165.02      111.61     54.54 o 
   7   1  19        6.07       36.98     63.03 o 
  -7   2  19       49.37        3.35     35.69 o 
  -6   2  19       89.38       94.21     38.93 o 
  -5   2  19      444.48      410.87     57.20 o 
  -4   2  19      305.24      315.52     49.11 o 
  -3   2  19     1229.22     1516.72     90.29 o 
  -2   2  19      409.36      443.13    115.96 o 
  -1   2  19      775.96      852.70     70.18 o 
   0   2  19      714.23      731.57     72.95 o 
   1   2  19      682.48      658.25     55.71 o 
   2   2  19      406.32      407.12     52.24 o 
   3   2  19     1227.08     1349.99    105.56 o 
   4   2  19      308.93      289.55     46.74 o 
   5   2  19      480.75      657.92    149.92 o 
   6   2  19       87.27      212.90     87.91 o 
   7   2  19       54.92      -63.62     54.15 o 
  -7   3  19       22.11       18.23     35.86 o 
  -6   3  19      246.70      292.94     52.37 o 
  -5   3  19      392.00      483.17     62.15 o 
  -4   3  19      609.21      713.92     69.93 o 
  -3   3  19      264.57      312.53     49.11 o 
  -2   3  19      775.12      912.85     74.25 o 
  -1   3  19      160.04      235.73     44.34 o 
   0   3  19      669.89      687.03    103.64 o 
   1   3  19      207.47      262.53     39.11 o 
   2   3  19      745.46      778.27     59.47 o 
   3   3  19      276.36      252.04     57.46 o 
   4   3  19      609.37      541.13    115.67 o 
   5   3  19      371.33      495.78     79.66 o 
   6   3  19      293.88      235.53     88.69 o 
   7   3  19       19.14       84.69     72.79 o 
  -6   4  19       30.51       46.19     34.66 o 
  -5   4  19      123.36       56.00     36.78 o 
  -4   4  19        3.36        5.28     31.43 o 
  -3   4  19        4.94       32.63     33.06 o 
  -2   4  19      128.96       55.80     33.14 o 
  -1   4  19       21.42       18.56     30.04 o 
   0   4  19       96.83       73.47     41.56 o 
   1   4  19       16.36       27.30     39.26 o 
   2   4  19      128.21      125.01     39.23 o 
   3   4  19       10.24       52.07     41.43 o 
   4   4  19        3.29        2.71     39.07 o 
   5   4  19      111.18      137.47     73.08 o 
   6   4  19       28.02        8.49     56.39 o 
  -6   5  19      135.89      132.06     44.20 o 
  -5   5  19      255.03      289.40     51.14 o 
  -4   5  19      222.74      148.07     42.80 o 
  -3   5  19      160.57      130.01     39.15 o 
  -2   5  19      366.78      384.53     55.50 o 
  -1   5  19      111.86       88.47     35.68 o 
   0   5  19      305.48      320.11     63.11 o 
   1   5  19      122.04      178.53     42.34 o 
   2   5  19      342.16      314.25     50.68 o 
   3   5  19      194.67      190.74     53.74 o 
   4   5  19      229.71      288.51     87.13 o 
   5   5  19      257.07      273.58     89.57 o 
   6   5  19      137.28      202.85     82.93 o 
  -6   6  19        1.31       45.41     37.18 o 
  -5   6  19       74.04       14.64     34.98 o 
  -4   6  19       56.18       39.32     39.76 o 
  -3   6  19      103.34       38.56     36.75 o 
  -2   6  19       68.90      -13.26     31.41 o 
  -1   6  19      435.01      443.24     55.81 o 
   0   6  19      145.29       51.49     33.71 o 
   1   6  19      436.59      536.29     60.84 o 
   2   6  19       57.84       38.67     41.19 o 
   3   6  19       96.72       51.92     45.22 o 
   4   6  19       43.61       86.93     66.54 o 
   5   6  19       89.90       81.76     66.05 o 
   6   6  19        0.80      -46.83     54.35 o 
  -5   7  19       34.80       64.33     39.84 o 
  -4   7  19      111.76       66.81     38.95 o 
  -3   7  19      265.70      342.87     55.36 o 
  -2   7  19      390.63      344.79     53.36 o 
  -1   7  19      327.17      307.64     56.60 o 
   0   7  19      180.21      175.73     43.77 o 
   1   7  19      327.93      414.31     55.21 o 
   2   7  19      424.80      408.89     55.21 o 
   3   7  19      258.49      404.91    101.76 o 
   4   7  19      119.08      129.86     73.86 o 
   5   7  19       34.47       -0.88     61.27 o 
  -4   8  19      197.33      171.98     46.37 o 
  -3   8  19      111.41       80.80     37.62 o 
  -2   8  19       50.86       23.09     37.20 o 
  -1   8  19      351.12      361.89     75.41 o 
   0   8  19        8.67       28.92     32.99 o 
   1   8  19      344.64      383.31     56.05 o 
   2   8  19       46.64       56.14     48.11 o 
   3   8  19      103.07      178.16     81.86 o 
   4   8  19      210.86      282.85     95.52 o 
  -4   9  19        5.11      -14.14     43.19 o 
  -3   9  19       39.79       56.25     37.44 o 
  -2   9  19       57.16       15.20     46.00 o 
  -1   9  19        6.37       39.75     35.29 o 
   0   9  19        1.46      -40.22     26.82 o 
   1   9  19        6.22      -30.97     37.99 o 
   2   9  19       55.59       91.16     50.81 o 
   3   9  19       39.65      -58.05     52.00 o 
   4   9  19       11.84       72.30     69.18 o 
  -2  10  19      104.85      173.50     47.56 o 
  -1  10  19      237.52      280.62     50.69 o 
   0  10  19       44.20       38.50     37.82 o 
   1  10  19      243.64       93.45    145.23 o 
   2  10  19       91.57       40.94     46.59 o 
   0   0  20      192.35      155.79     51.93 o 
   1   0  20       45.41       68.09     35.18 o 
   2   0  20      625.16      545.16     62.54 o 
   3   0  20        3.65      -23.99     30.02 o 
   4   0  20      607.48      787.33     72.15 o 
   5   0  20       29.53      -35.53     29.48 o 
   6   0  20       87.79       74.99     40.10 o 
  -6   1  20       35.91       23.44     35.92 o 
  -5   1  20      311.51      365.47     55.91 o 
  -4   1  20      279.18      326.82     52.62 o 
  -3   1  20      739.49      726.64     71.45 o 
  -2   1  20      742.05      772.01    149.95 o 
  -1   1  20      351.13      459.53     58.51 o 
   0   1  20        6.46       16.70     27.87 o 
   1   1  20      364.16      320.98     47.90 o 
   2   1  20      731.41      815.76     97.48 o 
   3   1  20      752.64      842.05    128.38 o 
   4   1  20      293.63      367.63     65.57 o 
   5   1  20      288.85      470.37     83.03 o 
   6   1  20       37.07      -23.82     80.06 o 
  -6   2  20       60.27       67.60     40.68 o 
  -5   2  20       92.26       97.97     41.15 o 
  -4   2  20      102.63       85.18     37.66 o 
  -3   2  20      367.81      504.55     59.63 o 
  -2   2  20      216.69      287.86     50.72 o 
  -1   2  20      142.38      127.28     39.74 o 
   0   2  20      200.16      178.36     48.80 o 
   1   2  20      128.75      160.15     36.64 o 
   2   2  20      197.90      207.27     43.85 o 
   3   2  20      364.09      487.21     58.82 o 
   4   2  20      117.29      143.40     50.49 o 
   5   2  20      115.92      107.48     50.13 o 
   6   2  20       69.71      171.43     82.54 o 
  -6   3  20       34.10       20.20     37.23 o 
  -5   3  20       66.47       74.33     39.61 o 
  -4   3  20      116.92      143.57     42.02 o 
  -3   3  20       19.76      -40.98     29.54 o 
  -2   3  20      630.47      710.76     69.72 o 
  -1   3  20       61.59       81.82     34.89 o 
   0   3  20      744.69      850.74     74.93 o 
   1   3  20       62.61      101.90     32.21 o 
   2   3  20      641.83      698.23     86.79 o 
   3   3  20       29.18       -9.32     42.30 o 
   4   3  20      115.46      134.35     51.72 o 
   5   3  20       63.04      154.74     76.20 o 
   6   3  20       43.08      -35.42     55.61 o 
  -5   4  20       28.76       52.22     37.49 o 
  -4   4  20      525.06      525.55     64.25 o 
  -3   4  20       26.28        7.79     34.56 o 
  -2   4  20      146.82      169.96     42.58 o 
  -1   4  20      121.44      137.70     42.11 o 
   0   4  20       33.21       -9.58     29.40 o 
   1   4  20      116.57       91.35     37.26 o 
   2   4  20      146.93       49.67     36.90 o 
   3   4  20       29.21       92.70     45.46 o 
   4   4  20      512.95      490.69     80.06 o 
   5   4  20       32.80       64.88     66.54 o 
  -5   5  20       49.92       57.28     40.77 o 
  -4   5  20       20.65       20.33     41.04 o 
  -3   5  20      158.17      139.65     42.37 o 
  -2   5  20       40.42       14.56     33.54 o 
  -1   5  20      113.45      125.27     39.10 o 
   0   5  20       25.57       70.47     37.51 o 
   1   5  20      126.98      123.04     39.88 o 
   2   5  20       33.75       28.19     37.00 o 
   3   5  20      148.73      111.13     51.57 o 
   4   5  20       25.11       67.52     67.62 o 
   5   5  20       58.82       68.59     71.81 o 
  -4   6  20      160.07      178.55     48.62 o 
  -3   6  20      433.20      424.06     60.75 o 
  -2   6  20       99.79       47.17     43.62 o 
  -1   6  20      563.34      760.34     73.47 o 
   0   6  20       78.84       46.54     49.01 o 
   1   6  20      581.62      634.44     67.86 o 
   2   6  20       91.52      101.21     39.66 o 
   3   6  20      465.73      660.93    125.18 o 
   4   6  20      157.41       27.51     65.37 o 
  -4   7  20      213.67      180.54     48.01 o 
  -3   7  20       32.46       61.74     37.60 o 
  -2   7  20      179.17      213.83     54.86 o 
  -1   7  20      187.63      224.87     46.85 o 
   0   7  20      386.72      408.34     58.13 o 
   1   7  20      168.50      182.43     57.77 o 
   2   7  20      204.13      335.24     53.43 o 
   3   7  20       38.80       16.10     62.54 o 
   4   7  20      215.78      142.65     83.13 o 
  -3   8  20       25.11       34.06     36.15 o 
  -2   8  20      158.15      164.73     45.15 o 
  -1   8  20       47.40       69.59     37.97 o 
   0   8  20      280.97      403.74     58.34 o 
   1   8  20       49.20       73.08     39.85 o 
   2   8  20      141.03       87.72     51.59 o 
   3   8  20       24.67       51.91     66.05 o 
  -1   9  20        2.64      -22.30     31.08 o 
   0   9  20        8.20       -9.63     33.18 o 
   1   9  20        4.11      -10.80     42.89 o 
   1   0  21       21.67       33.81     33.44 o 
   2   0  21       32.56       -9.61     31.58 o 
   3   0  21       30.75       23.66     33.99 o 
   4   0  21      228.63      123.16     43.03 o 
   5   0  21        0.54      -25.26     32.13 o 
  -5   1  21       87.40       80.48     40.41 o 
  -4   1  21      159.84      144.28     44.06 o 
  -3   1  21      100.62      114.82     41.54 o 
  -2   1  21      367.28      486.22    100.56 o 
  -1   1  21       23.07       35.15     35.07 o 
   0   1  21      551.69      434.27     50.36 o 
   1   1  21       16.41      -20.02     29.75 o 
   2   1  21      360.48      377.41     54.37 o 
   3   1  21       95.64      144.48     42.88 o 
   4   1  21      147.89      183.60     45.07 o 
   5   1  21       86.52       28.81     84.30 o 
  -4   2  21      261.30      236.71     50.41 o 
  -3   2  21       12.14       45.05     36.91 o 
  -2   2  21      386.18      407.99     56.82 o 
  -1   2  21       28.05       43.63     35.63 o 
   0   2  21      329.96      435.18     59.52 o 
   1   2  21       33.47       11.85     30.34 o 
   2   2  21      375.70      442.23     57.80 o 
   3   2  21       13.20      -26.85     42.74 o 
   4   2  21      249.49      238.96     65.26 o 
  -4   3  21      125.96      109.63     42.04 o 
  -3   3  21      388.15      482.50     62.87 o 
  -2   3  21       45.21        3.74     39.00 o 
  -1   3  21      433.81      525.82     63.39 o 
   0   3  21      138.71      143.79     46.21 o 
   1   3  21      420.08      524.67     64.53 o 
   2   3  21       40.11       68.58     57.42 o 
   3   3  21      392.89      480.00    154.94 o 
   4   3  21      136.26       93.35     48.35 o 
  -4   4  21      261.06      263.96     53.46 o 
  -3   4  21      422.09      447.05     64.67 o 
  -2   4  21       76.50       93.84     41.44 o 
  -1   4  21      671.56      864.89     77.56 o 
   0   4  21      138.49       64.89     47.63 o 
   1   4  21      636.08      938.15     81.21 o 
   2   4  21       94.45       43.10     72.15 o 
   3   4  21      408.03      363.76    128.01 o 
   4   4  21      269.96      253.73     63.84 o 
  -3   5  21      181.78      234.50     49.55 o 
  -2   5  21       66.74       59.07     39.74 o 
  -1   5  21       80.43      -14.64     30.65 o 
   0   5  21        1.79      -29.61     31.99 o 
   1   5  21       91.14       58.99     40.99 o 
   2   5  21       56.84       16.97     36.49 o 
   3   5  21      189.15      208.97     74.54 o 
  -2   6  21        9.89      -32.98     34.52 o 
  -1   6  21       83.16      112.99     43.20 o 
   0   6  21       47.14       51.40     36.12 o 
   1   6  21       86.53       85.40     41.73 o 
   2   6  21        6.41       39.48     35.84 o 
  -1   7  21       16.67        9.85     35.35 o 
   0   7  21      394.84      453.43     80.98 o 
   1   7  21       19.27       49.14     39.02 o 
   0   0  22      409.97      401.44     72.81 o 
   1   0  22      736.67      831.00     77.64 o 
   2   0  22      153.82      202.38     87.65 o 
   3   0  22      553.22      611.22     75.97 o 
  -3   1  22      184.42      167.00     47.19 o 
  -2   1  22      221.65      330.28     54.63 o 
  -1   1  22       25.89        2.26     33.71 o 
   0   1  22       44.20       21.32     37.64 o 
   1   1  22       23.18       46.76     39.64 o 
   2   1  22      226.03      200.30     56.60 o 
   3   1  22      188.67      160.43     47.28 o 
  -2   2  22       35.32      -20.33     32.70 o 
  -1   2  22       94.45       85.49     40.36 o 
   0   2  22       55.36       58.13     38.77 o 
   1   2  22       91.21       85.13     41.08 o 
   2   2  22       37.19       37.61     49.91 o 
  -2   3  22      309.77      255.09     50.73 o 
  -1   3  22       63.59       85.32     41.33 o 
   0   3  22      278.01      112.61     41.10 o 
   1   3  22       56.81       53.45     39.95 o 
   2   3  22      312.78      278.17     72.20 o 
  -1   4  22        4.98       -4.63     34.22 o 
   0   4  22       11.23      -30.25     31.17 o 
   1   4  22        7.28       15.71     36.29 o 
                                                 
